# Supplementary material for: Effects of variable resistance training on lower limb explosive power in athletes: a systematic review and meta-analysis
Source: PeerJ. 2026 Feb 4;14:e20644. doi: 10.7717/peerj.20644 (PMC12882733; doi:10.7717/peerj.20644)
Supplement: Supplemental Information 1 [file peerj-14-20644-s001.xlsx]

## Sheet: Sheet1
No.	Author	Publication year	Title	Reasons for Inclusion and Exclusion
1	Lin Shi；Xin Ye；Dong Han；Chengbo Yang；Yanhao Tu	2023	Acute Effects of Back Squat Combined with Different Elastic Band Resistance on Vertical Jump Performance in Collegiate Basketball Players	Acute study
2	Nickerson, Brett S.; Williams, Tyler D.; Snarr, Ronald L.; Park, Kyung-Shin	2019	Individual and Combined Effect of Inter-repetition Rest and Elastic Bands on Jumping Potentiation in Resistance-Trained Men	Acute study
3	Minas A. Mina；Anthony J. Blazevich, Giannis Giakas；Laurent B. Seitz；Anthony D. Kay	2016	Chain-loaded variable resistance warm-up improves free-weight maximal back squat performance	Acute study
4	Mina, Minas A.; Blazevich, Anthony J.; Giakas, Giannis; Kay, Anthony D.	2014	Influence of variable resistance loading on subsequent free weight maximal back squat performance	Acute study
5	Mina, Minas A.	2020	Comparing the Acute Effects of Warm-Up Strategies Using Free-Weight and Variable Resistance on Strength and Power Performance	Acute study
6	Sebastian Masel;Marcin Maciejczyk	2022	Effects of Post-Activation Performance Enhancement on Jump Performance in Elite Volleyball Players	Acute study
7	DOUGLAS POPP MARIN, TODD ANTHONY ASTORINO, ALLAN IGOR SILVA SERAFIM, CHRISTIANO BERTOLDO URTADO, JONATO PRESTES, LUIS FELIPE TUBAGI POLITO, ROSEMARI OTTON	2021	Comparison between traditional resistance exercise and variable resistance with elastic bands in acute vertical jump performance	Acute study
8	Buttifant, David；Hrysomallis, Con	2015	Effect of various practical warm-up protocols on acute lower-body power	Acute study
9	Man Tong Chua；Kin Ming Chow；Danny Lum；Andrew Wei Han Tay；Wan Xiu Goh；Mohammed Ihsan；Abdul Rashid Aziz	2021	Effectiveness of on-court resistive warm-ups on change of direction speed and smash velocity during a simulated badminton match play in well-trained players	Acute study
10	Krčmár, Matúš; Krčmárová, Bohumila; Bakaľár, Igor; Šimonek, Jaromír	2021	Acute Performance Enhancement Following Squats Combined with Elastic Bands on Short Sprint and Vertical Jump Height in Female Athletes	Acute study
11	Danny Lum；Siow Ee Chen	2020	Comparison of Loaded Countermovement Jump with Different Variable Resistance Intensities on Inducing Post-Activation Potentiation	Acute study
12	Strokosch, Alasdair；Louit, Loic；Seitz, Laurent,；Clarke, Richard；Hughes, Jonathan D	2018	Impact of accommodating resistance in potentiating horizontal-jump performance in professional rugby league players	Acute study
13	Wyland, Timothy P.; Van Dorin, Joshua D.; Reyes, G. Francis Cisco	2015	Postactivation potentation effects from accommodating resistance combined with heavy back squats on short sprint performance	Acute study
14	Rhea, Matthew R; Kenn, Joseph G; Dermody, Bryan M	2009	Alterations in speed of squat movement and the use of accommodated resistance among college athletes training for power	Data Issues (Missing Data, Lack of Pretest Data)
15	Joy, Jordan M.; Lowery, Ryan P.; Oliveira de Souza, Eduardo; Wilson, Jacob M.	2016	Elastic Bands as a Component of Periodized Resistance Training	Data Issues (Missing Data, Lack of Pretest Data)
16	Tyagi, Mansi; Pal, Sajjan; Yadav, Joginder; Kalra, Sheetal	2024	Effectiveness of Eight-Week Variable Resistance Training on Ball Release Speed, Jump Height, Speed of Upper Limb Performance, and Accuracy in Young Collegiate Basketball Players	Include
17	Jason Sawyer​；Paul Higgins； Paul A. Cacolice； Troy Doming	2021	Bilateral back squat strength is increased during a 3-week undulating resistance training program with and without variable resistance in DIII collegiate football players	Include
18	Loturco, Irineu; Pereira, Lucas A.; Reis, Valter P.; Zanetti, Vinicius; Bishop, Chris; McGuigan, Michael R.	2022	Traditional Free-Weight Vs. Variable Resistance Training Applied to Elite Young Soccer Players During a Short Preseason: Effects on Strength, Speed, and Power Performance	Include
19	EDGAR T. KATUSHABE；MARK KRAMER	2020	Effects of combined power band resistance training on sprint speed, agility, vertical jump height, and strength in collegiate soccer players	Include
20	GHAITH ALOUI；MEHREZ HAMMAMI；MOURAD FATHLOUN；SOUHAIL HERMASSI；NAWEL GAAMOURI；ROY J. SHEPHARD；MOHAMED SOUHAIEL CHELLY	2019	Effects of an 8-Week In-Season Elastic Band Training Program on Explosive Muscle Performance, Change of Direction, and Repeated Changes of Direction in the Lower Limbs of Junior Male Handball Players	Include
21	Nawel Gaamouri；Mehrez Hammami；Yosser Cherni；Dustin J. Oranchuk；Nicola Bragazzi；Beat Knechtle；Mohamed Souhaiel Chelly；Roland van den Tillaar	2023	The effects of upper and lower limb elastic band training on the change of direction, jump, power, strength and repeated sprint ability performance in adolescent female handball players	Include
22	Nawel Gaamouri；Mehrez Hammami；Yosser Cherni；Dustin J. Oranchuk；Roland van den Tillaar；Mohamed Souhaiel Chelly	2024	Rubber Band Training Improves Athletic Performance in Young Female Handball Players	Include
23	Mehrez Hammami；Nawel Gaamouri；Yosser Cherni；Mohamed Souhaiel Chelly；LeeHill；Beat Knechtle	2022	Effects of contrast strength training with elastic band program on sprint, jump, strength, balance and repeated change of direction in young female handball players	Include
24	Mehrez Hammami；Nawel Gaamouri Herbert Wagner Jeffrey C Pagaduan；Lee Hill；Pantelis T Nikolaidis；Beat Knechtle；Mohamed Souhaiel Chelly	2022	Effects of strength training with elastic band programme on fitness components in young female handball players: A randomized controlled trial	Include
25	Mehrez Hammami；Piotr Zmijewski	2024	Comparative analysis of standard and contrast elastic resistance band training effects on physical fitness in female adolescent handball players	Include
26	Raouf Hammami；Javier Gene-Morales；Fathi Abed；Mohamed Amin Selmi；Jason Moran；Juan C. Colado；Hait Hem Rebai	2022	An eight-weeks resistance training programme with elastic band increases some performance-related parameters in pubertal male volleyball players	Include
27	Dongting Jiang；Gang Xu	2022	Effects of chains squat training with different chain load ratio on the explosive strength of young basketball players’ lower limbs	Include
28	Liu Yisi	2023	EFFECTS OF LOWER-LIMB RESISTANCE EXERCISE ON BADMINTON PERFORMANCE	Include
29	Mani IZADI；Hamid ARAZ；RodrigO RAMIREZ-CAMPILLO；Mohammad MIRZAEI；Payam SAIDIE	2019	In-season in-field variable resistance training: effects on strength, power, and anthropometry of junior soccer players	Include
30	Ghaith Aloui；Souhail Hermassi； Mehrez Hammami；Yosser Cherni1；Nawel Gaamouri1, Roy J. Shephard；Roland van den Tillaar；Mohamed Souhaiel Chelly	2020	Effects of Elastic Band Based Plyometric Exercise on Explosive Muscular Performance and Change of Direction Abilities of Male Team Handball Players	Include
31	Ahmad Farouq Aziz NASSAR；Bashir Mohammed Othman ALTLOUL；Ismail ZAKARNEH；Maha R.K. JARRAD；Alaa ISSA；Nihayah A. Raheem Hasan SABOUBİ；Ahmed DARAGHMA	2024	The Impact of Training Program Utilizing Elastic Bands on Selected Physical and Skill Variables among Volleyball Players	Reports not retrieved
32	Sigitas KAMANDULIS；Donatas JANUSEVICIUS；Audrius SNIECKUS；Danguole SATKUNSKIENE；Albertas SKURVYDAS；Hans DEGENS	2020	High-velocity elastic-band training improves hamstring muscle activation and strength in basketball players	Reports not retrieved
33	García-López, David; Hernández-Sánchez, Sonsoles; Martín, Esperanza; Marín, Pedro J；Zarzosa, Fernando；Herrero, Azael J.	2016	Free-weight augmentation with elastic bands improves bench press kinematics in professional rugby players	Upper limb training
34	Jamie Ghigiarelli	2006	The effects of a seven week heavy elastic band and weighted chain program on upper body strength and upper body power in a sample of Division 1-AA football players	Upper limb training
35	Ghigiarelli, Jamie J; Nagle, Elizabeth F; Gross, Fredric L; Robertson, Robert J; Irrgang, James J; Myslinski, Tom	2009	The effects of a 7-week heavy elastic band and weight chain program on upper-body strength and upper-body power in a sample of division 1-AA football players	Upper limb training
36	Gildo Francisco dos Santos Filho；Felipe J. Aidar；Esteban Aedo-Muñoz；Ângelo de Almeida Paz；Márcio Getirana-Mota；Ciro José Brito；Joilson Alves de Souza Leite Júnior；Edson Lucas Monteiro Vieira；Pantelis T. Nikolaidis	2024	Analysis of Velocity, Power and Skin Temperature in Paralympic Powerlifting Athletes with Fixed and Variable Resistance	Upper limb training
37	MIA KUSUMAWATI；IWA IKHWAN HIDAYAT；ARIDHOTUL HAQIYAH；LOAN SUBARNO	2022	The effects of forearm resistance band training on the throwing velocity of male handball players	Upper limb training
38	Lin Shi；Mark Lyons；Michael Duncan；Sitong Chen；Zhenxiang Chen；Wei Guo；Dong Han	2022	Effects of Variable Resistance Training within Complex Training on Neuromuscular Adaptations in Collegiate Basketball Players	Variable Resistance Training within Complex Training
39	David J. Scott；Massimiliano Ditroilo；Samuel T. Orange；Phil Marshall	2023	The Effect of Complex Training on Physical Performance in Rugby League Players	Variable Resistance Training within Complex Training
40	Mehrez Hammami； Nawel Gaamouri；Yosser Cherni；Sabri Gaied；Mohamed Souhaiel Chelly；LeeHill；Pantelis Theodoros Nikolaidis；Beat Knechtle	2022	Effects of complex strength training with elastic band program on repeated change of direction in young female handball players: Randomized control trial	Variable Resistance Training within Complex Training
41	Mehrez Hammami；Ryland Morgans；Piotr Zmijewski	2024	The effects of complex elastic band training on physical fiitness components in junior female handball players	Variable Resistance Training within Complex Training
42	Le Scouarnec, Johan; Samozino, Pierre; Andrieu, Benoit; Thubin, Teddy; Morin, Jean-Benoit; Favier, François B.	2022	Effects of Repeated Sprint Training With Progressive Elastic Resistance on Sprint Performance and Anterior-Posterior Force Production in Elite Young Soccer Players	Variable Resistance Training within Repeated Sprint Training
43	Weston Zunker, M.A.	2008	The influence of chain resistance on power output during the squat exercise	Lack of Required Indicators
44	Michael J. Wooden; Bruce Greenfield; Marie Johanson; Lisa Litzelman; Mary Mundrane; Robert A. Donatelli	1992	Effects of strength training on throwing velocity and shoulder muscle performance in teenage baseball players	Lack of Required Indicators
45	Watkins, P. H	2010	Acute effects of variable resistance exercise on force and power characteristics during the back squat exercise	Lack of Required Indicators
46	WALLACE, BRIAN J.; WINCHESTER, JASON B.; MCGUIGAN, MICHAEL R.	2006	Effects of elastic bands on force and power characteristics during the back squat exercise	Lack of Required Indicators
47	Made Bang Redy Utama；Sugiharto Sugiharto；Taufiq Hidayah1；Siti Baitul Mukarromah；Sutoro Sutoro	2022	Circuit training using elastic band: Can it improve the direction-changing agility of Kabaddi athletes?	Lack of Required Indicators
48	Xiaoli Tian;Ruohong Zhu; Guangchi Xu	2023	CONSEQUENCES OF ELASTIC BAND TRAINING ON MUSCLE STRENGTH IN AEROBIC ATHLETES	Lack of Required Indicators
49	Rivière, Maxence; Louit, Loic; Strokosch, Alasdair; Seitz, Laurent B.	2017	Variable Resistance Training Promotes Greater Strength and Power Adaptations Than Traditional Resistance Training in Elite Youth Rugby League Players	Lack of Required Indicators
50	Ghaith Aloui；Souhail Hermassi；Mehrez Hammami；Nawel Gaamouri；El Ghali Bouhafs；PaulComfort；Roy J. Shephard；René Schwesig；Mohamed Souhaiel Chelly	2019	Effects of an 8-Week In-Season Upper Limb Elastic Band Training Programme on the Peak Power, Strength, and Throwing Velocity of Junior Handball Players	Lack of Required Indicators
51	Saied Jalal Aboodarda；Fatimah Ibrahim；A. Halim Mokhtar；Martim W. Thompson；David G. Behm	2012	Acute neuromuscular and hormonal responses to resistance exercise using variable external resistance loading	Lack of Required Indicators
52	Felipe J. Aidar；Filipe Manuel Clemente；Luiz Fernandes de Lima；Dihogo Gama de Matos；Alexandre Reis Pires Ferreira；Alexandre Bulhões-Correia；Anderson Carlos Marçal；Osvaldo Costa Moreira；Paulo Francisco de Almeida-Neto；Alfonso López Díaz-de-Durana；Eduardo Borba Neves；Breno Guilherme Araújo Tinoco Cabral；Domingos Garrido；Pantelis Theo Nikolaidis；Victor Machado Reis；Nuno；Beat Knechtle	2021	Evaluation of Training with Elastic Bands on Strength and Fatigue Indicators in Paralympic Powerlifting	Lack of Required Indicators
53	COREY E. ANDERSON；GARY A. SFORZO；JOHN A. SIGG	2008	The effects of combining elastic and free weight resistance on strength and power in athletes	Lack of Required Indicators
54	Suttikorn Apanukul；Sinlapachai Suwannathada；Chaninchai Intiraporn	2015	The effects of combined weight and pneumatic training to enhance power endurance in tennis players	Lack of Required Indicators
55	Jalil Ataee；Majid S. Koozehchian；Richard B. Kreider；Li Zuo	2014	Effectiveness of accommodation and constant resistance training on maximal strength and power in trained athletes	Lack of Required Indicators
56	Baker, Daniel G；Newton, Robert U	2009	Effect of kinetically altering a repetition via the use of chain resistance on velocity during the bench press	Lack of Required Indicators
57	TIMOTHY R. BURNHAM；JASON D. RUUD；AND ROBERT McGOWAN	2010	Bench press training program with attached chains for female volleyball and basketball athletes	Lack of Required Indicators
58	DARIUSZ BOGUSZEWSKI；JOANNA DOBROWOLSKA	2024	The Effects of Exercises with Elastic Bands on Selected Elements of Physical Fitness in Middle-Aged Amateur Tennis Players	Lack of Required Indicators
59	Keivan Gadruni；Hemn Mohammadpour；Mohammad Gadruni	2015	Effect of elastic-band exercise on muscle damage and inflammatory responses in taekwondo athletes	Lack of Required Indicators
60	Jesper Jensen,1 Per Hölmich,1 Thomas Bandholm,2 Mette K Zebis,3 Lars L Andersen,4 Kristian Thorborg1	2014	Eccentric strengthening effect of hip-adductor training with elastic bands in Soccer players: A randomised controlled trial	Lack of Required Indicators
61	Maytham Hadi Mahdi	2021	The effect of training with rubber ropes and controlling the resistance arm on the response time and some biomechanical variables for the skill of sending for wheelchair tennis players	Lack of Required Indicators
62	Mahdi, Maytham Hadi	2018	The Effects of Elastic Variable Resistance Training on Chronic Endocrine Adaptations in Resistance-Trained Men	Lack of Required Indicators
63	Naryana Cristina Mascarin； Claudio Andre Barbosa de Lira；Rodrigo Luiz Vancini；Alberto de Castro Pochini；Antonio Carlos da Silva；Marilia dos Santos Andrade	2017	Strength training using elastic bands: Improvement of muscle power and throwing performance in young female handball players	Lack of Required Indicators
64	Parten, Alyssa L.; Barker, Gaven A.; O'Neal, Eric K.; Waldman, Hunter S.	2023	Seven-Week Accommodating Resistance Training Improves Wingate Peak Power but Not Muscular Strength or Endurance in Strength-Trained Females	Lack of Required Indicators
65	Terraza-Rebollo, M.1; Baiget, E.2; Corbi, F.3 y Planas Anzano, A.4	2017	Effects of strength training on hitting speed in young tennis players	Lack of Required Indicators
66	Jaime Fernandez-Fernandez；Todd Ellenbecker；david Sanz-Rivas；Alexander Ulbricht；lexander Ferrautia	2013	Effects of a 6-week junior tennis conditioning program on service velocity	Lack of Required Indicators
67	Argus, Christos K; Gill, Nicholas D; Keogh, Justin WL;Blazevich, Anthony J；Hopkins, Will G	2011	Kinetic and training comparisons between assisted, resisted, and free countermovement jumps	Lack of Required Indicators
68	Gonzalez, Edgar A.	2009	Influence of elastic band resistance training on 3-point basketball shot performance in youth athletes	Lack of Required Indicators
69	Lin Shi；Mark Lyons；Michael Duncan；Sitong Chen；Dong Han；Chengbo Yang	2024	Kinetics, Kinematics, and Muscle Activity Patterns During Back Squat With Different Contributions of Elastic Resistance	Lack of Required Indicators
70	Ergener, Eymen Seyfullah	2021	10-12 Yaş Grubu Erkek Judocularda 8 Haftalık Elastik Bant Egzersizlerinin Bazı Fiziksel Parametreler Üzerine Etkilerinin Araştırılması	Non English papers
71	David C. Archer；David C. Archer；Jared W. Coburn；Jared W. Coburn；Phillip C. Drouet；Whitney D. Leyva；Cameron N. Munger；Megan A. Wong	2016	Effects of short-term jump squat training with and without chains on strength and power in recreational lifters	Non-athlete
72	Gao, J.;Fu, X.;Xu, H.;Guo, Q.;Wang, X.	2024	The effect of instability resistance training on balance ability among athletes: a systematic review	Not Relevant to the Research Topic, Reviews, Registrations, Books, Patents
73	Gao, J. X.；Bin Abdullah, B.；Dev, R. D. O.；Guo, Q.；Lin, X. F.	2023	Effect of Instability Resistance Training on Sports Performance Among Athletes: A Systematic Review	Not Relevant to the Research Topic, Reviews, Registrations, Books, Patents
74	Ojeda,;A.;C.;H. Ríos,;L.;J.;C. Barrilao,;R.;G. Ríos,;I.;J.;C. Serrano,;P.;A.;C.	2016	Effect of variable resistance on post-activation potentiation: A systematic review	Not Relevant to the Research Topic, Reviews, Registrations, Books, Patents
75	Sousa,;H. Abade,;E. Maia,;F. Costa,;J.;A. Marcelino,;R.	2025	Acute and chronic effects of elastic band resistance training on athletes’ physical performance: a systematic review	Not Relevant to the Research Topic, Reviews, Registrations, Books, Patents
76	Żychowska, M. Półrola, P. Chruściński, G. Zielińska, J. Góral-Półrola, J.	2017	Effects of sauna bathing on stress-related genes expression in athletes and non-athletes	Not Relevant to the Research Topic, Reviews, Registrations, Books, Patents
77	Zushi, K. Nishizono, H. Hirata, F.	1998	Characteristics of torque production at the lower limb joints with special reference to type of muscle contraction	Not Relevant to the Research Topic, Reviews, Registrations, Books, Patents
78	Zubek, R.	2015	Production rules implementation in 1849	Not Relevant to the Research Topic, Reviews, Registrations, Books, Patents
79	Zou, Y. Feng, Y. H. Song, X. C. Mughal, M. A. He, W.	2024	Distributed GNE Seeking Strategy for Second-Integrator Multiplayer Systems Over Directed Topologies	Not Relevant to the Research Topic, Reviews, Registrations, Books, Patents
80	Zocchi, M. Bartolini, M. Maier, J. A. Castiglioni, S.	2023	Low extracellular magnesium induces phenotypic and metabolic alterations in C2C12-derived myotubes	Not Relevant to the Research Topic, Reviews, Registrations, Books, Patents
81	Zobayed, Irfan	2024	TREB: A Pneumatically Actuated Tunable Resistive Exercise Bellows Device for Resistance Training	Not Relevant to the Research Topic, Reviews, Registrations, Books, Patents
82	Znazen, Hela Mejri, Aouatef Touhami, Imed Chtara, Moktar Siala, Hajer Le Gallais, Daniel Ahmetov, Ildus I. Messaoud, Taeib Chamari, Karim Soussi, Nizar	2016	Genetic advantageous predisposition of angiotensin converting enzyme id polymorphism in Tunisian athletes	Not Relevant to the Research Topic, Reviews, Registrations, Books, Patents
83	Znazen, H. Mejri, A. Chtara, M. Briki, W. Nassib, S. H. Butovskaya, M. Lazebny, O. E. Siala, H. Messaoud, T. Chamari, K. Souissi, N.	2016	The relative contributions of ACE genotypes on personality traits in Tunisian athletes	Not Relevant to the Research Topic, Reviews, Registrations, Books, Patents
84	Znazen, H. Chtara, M. Butovskaya, M. Siala, H. Messaoud, T. Souissi, N.	2016	Association between angiotensin-converting enzyme gene polymorphism and competitive anxiety in Tunisian athlete	Not Relevant to the Research Topic, Reviews, Registrations, Books, Patents
85	Zmijewski, P. Trybek, G. Czarny, W. Leońska-Duniec, A.	2021	GALNTL6 rs558129: A Novel Polymorphism for Swimming Performance?	Not Relevant to the Research Topic, Reviews, Registrations, Books, Patents
86	Zmijewski, P. Leonska-Duniec, A. Stula, A. Sawczuk, M.	2021	Evaluation of the Association of COMT Rs4680 Polymorphism with Swimmers' Competitive Performance	Not Relevant to the Research Topic, Reviews, Registrations, Books, Patents
87	Zmijewski, P. Grenda, A. Leonska-Duniec, A. Ahmetov, I. Orysiak, J. Cieszczyk, P.	2016	EFFECT OF <i>BDKRB2</i> GENE-9/+9 POLYMORPHISM ON TRAINING IMPROVEMENTS IN COMPETITIVE SWIMMERS	Not Relevant to the Research Topic, Reviews, Registrations, Books, Patents
88	Zlolniski, C.	2010	Economic globalization and changing capital-labor relations in baja California's fresh-produce industry	Not Relevant to the Research Topic, Reviews, Registrations, Books, Patents
89	Zinke, F. Gebel, A. Granacher, U. Prieske, O.	2019	Acute effects of short-term local tendon vibration on plantar flexor torque, muscle contractile properties, neuromuscular and brain activity in young athletes	Not Relevant to the Research Topic, Reviews, Registrations, Books, Patents
90	Ziliang, D. Honglin, G. Yongnian, Z.	2007	How East Asian industry transfer affects the U.S.-China trade imbalance: Economic mechanisms and policy implications	Not Relevant to the Research Topic, Reviews, Registrations, Books, Patents
91	Zhu, J. Q. Li, X. C. Zhu, J. Zhu, B. Q. Ma, W. X. Zhou, S. L. Lu, X. Q. Fan, W. Zhang, P. Z. Liu, Z. G. Wang, L. Yang, L. Liu, D. Z. Tang, S. X. Sun, M. Y. Yang, P. Q. Xie, X. L. Zhu, P. Sun, M. Z. Liang, X. Zhang, G. W. Ouyang, X. P. Zhang, Y. L. Zhang, X. P. Wang, B. Y. Lin, Z. Q. Fan, D. Y.	2024	SG II Comprehensive Experimental Facility	Not Relevant to the Research Topic, Reviews, Registrations, Books, Patents
92	Zhu, G. Yi-Wen, Y. Yan, S.	2018	How fatigue affects loads and balance ability of lower extremity joints from leaping to ground?	Not Relevant to the Research Topic, Reviews, Registrations, Books, Patents
93	Zhou, Y. Yang, L. Cao, B. Lin, X. Guo, J.	2020	Optimal Pricing Strategies for a Manufacturer and a Value-Adding Retailer in a Dual-Channel Environment	Not Relevant to the Research Topic, Reviews, Registrations, Books, Patents
94	Zhou, X. Luo, R. Tu, Y. Lev, B. Pedrycz, W.	2018	Data envelopment analysis for bi-level systems with multiple followers	Not Relevant to the Research Topic, Reviews, Registrations, Books, Patents
95	Zhou, W. Han, X. Shen, Y.	2017	Price and service level decisions and coordination of closed-loop supply chain considering consumer behavior	Not Relevant to the Research Topic, Reviews, Registrations, Books, Patents
96	Zhou, Q. Yang, M. Zhang, P. Qiu, Y.	2013	Study on the innovative jewelry B2C business model in China and Africa	Not Relevant to the Research Topic, Reviews, Registrations, Books, Patents
97	Zhou, Q. He, Z. Yang, Y.	2020	Energy geopolitics in Central Asia: China’s involvement and responses	Not Relevant to the Research Topic, Reviews, Registrations, Books, Patents
98	Zhou, Lixi Fan, Tijun Yang, Jie Zhang, Lihao	2022	Monopolistic vs. Competitive Supply Chain Concerning Selection of the Platform Selling Mode in Three Power Structures	Not Relevant to the Research Topic, Reviews, Registrations, Books, Patents
99	Zhou, L. Disney, S. Towill, D. R.	2010	A pragmatic approach to the design of bullwhip controllers	Not Relevant to the Research Topic, Reviews, Registrations, Books, Patents
100	Zhou, Junjie Chen, Ying-Ju	2015	Key leaders in social networks	Not Relevant to the Research Topic, Reviews, Registrations, Books, Patents
101	Zhou, J.	2016	Economics of leadership and hierarchy	Not Relevant to the Research Topic, Reviews, Registrations, Books, Patents
102	Zhou, Junjie	2012	Essays on Microeconomics	Not Relevant to the Research Topic, Reviews, Registrations, Books, Patents
103	Zhou, H. He, Y. Yang, X. Ren, F. Ugbolue, U. C. Gu, Y.	2021	Comparison of kinetic characteristics of footwork during stroke in table Tennis: Cross-step and chasse step	Not Relevant to the Research Topic, Reviews, Registrations, Books, Patents
104	Zhitao, L. Junlong, D. Rui, Y. Leijiao, Y. Cheng, G. Jun, Y.	2024	Relationships between Functional Movement Quality and Sports Performance in Elite Figure Skating Athletes of China	Not Relevant to the Research Topic, Reviews, Registrations, Books, Patents
105	Zheng, Y.	2023	Analysis of the effect of compound training for explosive power on improving the psychological resilience of football athletes	Not Relevant to the Research Topic, Reviews, Registrations, Books, Patents
106	Zheng, X. X. Li, D. F. Liu, Z. Jia, F. Lev, B.	2021	Willingness-to-cede behaviour in sustainable supply chain coordination	Not Relevant to the Research Topic, Reviews, Registrations, Books, Patents
107	Zheng, P. X. Zhang, W. J. Wang, J. H. Gong, Q. L. Xu, N. Chen, N. N.	2023	Bioinformatics and functional experiments reveal that MRC2 inhibits atrial fibrillation via the PPAR signaling pathway	Not Relevant to the Research Topic, Reviews, Registrations, Books, Patents
108	Zheng, J. Ha, C. Zhang, Z.	2017	Design and evaluation of a ubiquitous chest-worn cardiopulmonary monitoring system for healthcare application: a pilot study	Not Relevant to the Research Topic, Reviews, Registrations, Books, Patents
109	Zheng, G. Zhu, E. Zhang, H. Liu, Y. Li, C.	2024	Flexible Interconnection Planning for Distribution Station Areas of High-ratio Photovoltaic Based on Master-Slave Game	Not Relevant to the Research Topic, Reviews, Registrations, Books, Patents
110	Zheng, C. Lu, M. Zeng, Y. Hu, M. Geng, X. Xiao, Y.	2021	The impact of wrist joint movement on stroke effect during topspin forehand in table tennis	Not Relevant to the Research Topic, Reviews, Registrations, Books, Patents
111	Zheng, B. Hong, X.	2022	EFFECTS OF TAKE-BACK LEGISLATION ON PRICING AND COORDINATION IN A CLOSED-LOOP SUPPLY CHAIN	Not Relevant to the Research Topic, Reviews, Registrations, Books, Patents
112	Zhao, W. Yan, H. He, W.	2018	Equilibrium Model of Electricity Market Based on Non-Cooperative Game of Wind Farms, Thermal Power Plants and Power Grid Company	Not Relevant to the Research Topic, Reviews, Registrations, Books, Patents
113	Zhao, M. Wu, W. Zhang, Y. Zhang, M.	2017	Study of Chinese agricultural materials logistics supply chain efficiency	Not Relevant to the Research Topic, Reviews, Registrations, Books, Patents
114	Zhao, Jian	2017	Research and Application of Device for Simulation Sports Training based on Cycle Condition	Not Relevant to the Research Topic, Reviews, Registrations, Books, Patents
115	Zhang, Z. Li, S. Wan, B. Visentin, P. Jiang, Q. Dyck, M. Li, H. Shan, G.	2016	The Influence of X-Factor (Trunk Rotation) and Experience on the Quality of the Badminton Forehand Smash	Not Relevant to the Research Topic, Reviews, Registrations, Books, Patents
116	Zhang, Y. Zhang, T.	2023	Dynamic Analysis of a Dual-Channel Closed-Loop Supply Chain with Heterogeneous Players and a Delay Decision	Not Relevant to the Research Topic, Reviews, Registrations, Books, Patents
117	Zhang, Y. Zhang, T.	2022	Complex Dynamics of a Low-Carbon Supply Chain with Government Green Subsidies and Carbon Cap-and-Trade Policies	Not Relevant to the Research Topic, Reviews, Registrations, Books, Patents
118	Zhang, Y. Xie, B. Huang, H. Ogawa, E. You, T. Yu, L. F.	2019	Pose-Guided Level Design	Not Relevant to the Research Topic, Reviews, Registrations, Books, Patents
119	Zhang, Y. Hou, X.	2023	Sport training damage prevention based on hybrid image retrieval scheme	Not Relevant to the Research Topic, Reviews, Registrations, Books, Patents
120	Zhang, Y.	2021	Distributed energy intelligent transaction model and credit risk management based on energy blockchain	Not Relevant to the Research Topic, Reviews, Registrations, Books, Patents
121	Zhang, X. N. Li, L. J. Tu, Y. H. Zhang, L. F. Shang, H. Y. Liu, M. Li, M. D.	2024	The effect of acute branched-chain amino acids ingestion on rate of force development in different time intervals: a controlled crossover study	Not Relevant to the Research Topic, Reviews, Registrations, Books, Patents
122	Zhang, W. Saghaian, S. Reed, M.	2022	Influences of Power Structure Evolution on Coffee Commodity Markets: Insights from Price Discovery and Volatility Spillovers	Not Relevant to the Research Topic, Reviews, Registrations, Books, Patents
123	Zhang, Minmin	2014	Multi-sensor inertial measurement system for analysis of sports motion	Not Relevant to the Research Topic, Reviews, Registrations, Books, Patents
124	Zhang, Q. Du, D. Xia, Q. Ding, J.	2024	Revealing the energy pyramid: Global energy dependence network and national status based on industry chain	Not Relevant to the Research Topic, Reviews, Registrations, Books, Patents
125	Zhang, L. L.	2014	What does it take to run a new space startup? An empirical study on the challenges and opportunities in the European new space industry	Not Relevant to the Research Topic, Reviews, Registrations, Books, Patents
126	Zhang, L. Peng, X.	2020	Analysis of Optimal Strategies in a Two-Echelon Digital Products Supply Chain Considering Consumer Types	Not Relevant to the Research Topic, Reviews, Registrations, Books, Patents
127	Zhang, J. Guo, H.	2022	Resource Integration of Cultural and Creative Industries Using Data Mining Technology	Not Relevant to the Research Topic, Reviews, Registrations, Books, Patents
128	Zhang, J.	2023	CHARACTERISTICS OF INFORMATIVE BIOMARKERS FOR STRENGTH TRAINING IN VOLLEYBALL ATHLETES	Not Relevant to the Research Topic, Reviews, Registrations, Books, Patents
129	Zhang, Hui Jun	2010	Hutchinson wuhan strategic analysis for body sealing system--in term of stratgic cost management	Not Relevant to the Research Topic, Reviews, Registrations, Books, Patents
130	Zhang, Hua	2010	China's elite male high jumperstake-off leg during the swing kinematicstechnology research	Not Relevant to the Research Topic, Reviews, Registrations, Books, Patents
131	Zhang, C. Wang, J. Liu, Q. C. Fu, W. M. Zheng, W. X.	2023	Optimal power control for sensors and DoS attackers over a fading channel network	Not Relevant to the Research Topic, Reviews, Registrations, Books, Patents
132	Zhan, X. Tian, Y. Liu, C. Hou, A. Ma, J. Veloz, T.	2020	Study of the Complexity Game of Supply Chain Green Innovation Introduction under EPR Policy and Government Subsidies	Not Relevant to the Research Topic, Reviews, Registrations, Books, Patents
133	Zhai, M. Zhang, X. Cheng, F. Zhou, X. Su, X.	2017	A game-theoretic analysis of the government's role on the biomass supply chain construction	Not Relevant to the Research Topic, Reviews, Registrations, Books, Patents
134	Zenovia, S. Eugen, B. Ion, M. Marian, C.	2016	Correlation between the muscle strengths of the trunk and upper limbs	Not Relevant to the Research Topic, Reviews, Registrations, Books, Patents
135	Ženka, J. Caisová, V. Uher, O. Nedbalová, P. Kvardová, K. Masáková, K. Krejčová, G. Paďouková, L. Jochmanová, I. Wolf, K. I. Chmelař, J. Kopecký, J. Loumagne, L. Mestadier, J. S. D’agostino Rohaut, A. Ruffin, Y. Croize, V. Lemaître, O. Sidhu, S. S. Althammer, S. Steele, K. Rebelatto, M. Tan, T. Wiestler, T. Spitzmueller, A. Korn, R. Schmidt, G. Higgs, B. X. Li Shi, L. Jin, X. Ranade, K. Koeck, S.…	2017	Abstracts from the 4th ImmunoTherapy of Cancer Conference	Not Relevant to the Research Topic, Reviews, Registrations, Books, Patents
136	Zenglu, L. Qiang, G. Jiajia, N. Lin, F.	2020	Zhang, W. Saghaian, S. Reed, M.	Not Relevant to the Research Topic, Reviews, Registrations, Books, Patents
137	Zeng, D. Z.	2017	Measuring the Effectiveness of the Chinese Innovation System: A Global Value Chain Approach	Not Relevant to the Research Topic, Reviews, Registrations, Books, Patents
138	Zeleza, P. T.	2004	The struggle for human rights in Africa	Not Relevant to the Research Topic, Reviews, Registrations, Books, Patents
139	Zawadowska, B. Majerczak, J. Semik, D. Karasinski, J.	2004	Characteristics of myosin profile in human vastus lateralis muscle in relation to training background	Not Relevant to the Research Topic, Reviews, Registrations, Books, Patents
140	Zavitsas, K.	2012	The vulnerability of the petroleum supply chain	Not Relevant to the Research Topic, Reviews, Registrations, Books, Patents
141	Zaremski, J. L. Zeppieri, G. Tripp, B. L.	2019	Injury Prevention Considerations in Adolescent Overhead-Throwing Athletes	Not Relevant to the Research Topic, Reviews, Registrations, Books, Patents
142	Zaremski, J. L. Wasser, J. G. Vincent, H. K.	2017	Mechanisms and treatments for shoulder injuries in overhead throwing athletes	Not Relevant to the Research Topic, Reviews, Registrations, Books, Patents
143	Zangenberg, J. Jacobsen, T. K. Østergaard, R. Koefoed, M.	2015	Material design and reliability of advanced composite materials	Not Relevant to the Research Topic, Reviews, Registrations, Books, Patents
144	Zang, L. Liu, M. Wang, Z. Wen, D.	2022	Coordinating a two-stage supply chain with external failure cost-sharing and risk-averse agents	Not Relevant to the Research Topic, Reviews, Registrations, Books, Patents
145	Zambarano, Erika Kathleen	2023	Lumbopelvic-Hip Complex Stability: Getting to the "Core" of Why It Matters	Not Relevant to the Research Topic, Reviews, Registrations, Books, Patents
146	Zago, M. Kawczyński, A. Klich, S. Pietraszewski, B. Galli, M. Lovecchio, N.	2020	Fatigue-Induced Scapular Dyskinesis in Healthy Overhead Athletes	Not Relevant to the Research Topic, Reviews, Registrations, Books, Patents
147	Zaffora Blando, F. Mierzewski, K. Areces, C.	2020	The Modal Logics of the Poison Game	Not Relevant to the Research Topic, Reviews, Registrations, Books, Patents
148	Zabala, M. García Artero, E. Lozano, L. Lozano, J. Soto, V. M.	2006	Analysis of instep and toe kicks in indoor soccer elite players	Not Relevant to the Research Topic, Reviews, Registrations, Books, Patents
149	Yusof, Hazwani Ahmad Singh, Rabindarjeet Zainuddin, Zafarina Rooney, Kieron Muhamed, Ahmad Munir Che	2016	Alpha-Actinin-3 (ACTN3) R/X Gene Polymorphism and Physical Performance of Multi-Ethnic Malaysian Population	Not Relevant to the Research Topic, Reviews, Registrations, Books, Patents
150	Yue, D. You, F.	2015	Bilevel optimization for design and operations of noncooperative biofuel supply chains	Not Relevant to the Research Topic, Reviews, Registrations, Books, Patents
151	Yu, X.	2008	Impacts of corporate code of conduct on labor standards: A case study of reebok's athletic footwear supplier factory in China	Not Relevant to the Research Topic, Reviews, Registrations, Books, Patents
152	Yu, S. T. Chang, P. L. Chou, Y. C.	2014	The initial study of industrial competitiveness in accordance with the indicator of the accreditation of environmental management: The case of shoes industry	Not Relevant to the Research Topic, Reviews, Registrations, Books, Patents
153	Yu, C. Shao, S. Baker, J. S. Gu, Y.	2018	Comparing the biomechanical characteristics between squat and standing serves in female table tennis athletes	Not Relevant to the Research Topic, Reviews, Registrations, Books, Patents
154	Yousaf, Salman Ali, Yousaf Sabir, Muhammad Masood, Muhammad Tahir	2017	Production planning of Pakistan Tobacco Company (PTC) using quantitative and multiple-criteria decision analysis--A case in-point	Not Relevant to the Research Topic, Reviews, Registrations, Books, Patents
155	Yousaf, S. Ali, Y. Sabir, M. Masood, M. T.	2017	Production planning of Pakistan Tobacco Company (PTC) using quantitative and multiple-criteria decision analysis—A case in-point	Not Relevant to the Research Topic, Reviews, Registrations, Books, Patents
156	Younger, Liam Cochrane, Darryl	2024	EFFECT OF FLYWHEEL WARM-UP ON LOWER BODY MUSCLE PERFORMANCE IN YOUTH ATHLETES	Not Relevant to the Research Topic, Reviews, Registrations, Books, Patents
157	Young, Robert D.	2019	Reciprocal and Extortive Strategies: Infinitely Iterated Prisoner's Dilemma	Not Relevant to the Research Topic, Reviews, Registrations, Books, Patents
158	Young, J. L. Herring, S. A. Press, J. M. Casazza, B. A.	1996	The influence of the spine on the shoulder in the throwing athlete	Not Relevant to the Research Topic, Reviews, Registrations, Books, Patents
159	Younes-Egaña, O. Bird, S. P. Calleja-González, J.	2024	From Theory to Practice: A Worldwide Cross-Sectional Survey About Flywheel Training in Basketball	Not Relevant to the Research Topic, Reviews, Registrations, Books, Patents
160	Yoshimoto, M. Watanabe, H. Kuratsubo, R. Aoki, C.	2020	Influence of repetitive pitching on joint range of motion and muscle flexibility of junior high school baseball pitchers	Not Relevant to the Research Topic, Reviews, Registrations, Books, Patents
161	Yoo, S. H. Seo, Y. W.	2017	Effect of supply chain structure and power dynamics on R&D and market performances	Not Relevant to the Research Topic, Reviews, Registrations, Books, Patents
162	Yin, S. Ai, Q. Song, P. Zhao, J. Zuo, J. Guo, Q.	2022	Research and Prospect of Hierarchical Interaction Mode and Trusted Transaction Framework for Virtual Power Plant	Not Relevant to the Research Topic, Reviews, Registrations, Books, Patents
163	Yin, C. Ishii, H. Tanaka, N. Sakuma, Y. Kato, M.	2008	Activation of A-type γ-amino butyric acid receptors excites gonadotrophin-releasing hormone neurones isolated from adult rats	Not Relevant to the Research Topic, Reviews, Registrations, Books, Patents
164	Yildiz, T. I. Turhan, E. Ocguder, D. A. Yaman, F. Huri, G. Duzgun, I.	2023	Functional Performance Tests Reveal Promising Results at 6 Months After Shoulder Stabilization Surgery	Not Relevant to the Research Topic, Reviews, Registrations, Books, Patents
165	Yeop, R. A. R. Tan, S. C. Zainai, A. I.	2021	Enabling and Shaping Decommissioning Alternatives in Malaysia	Not Relevant to the Research Topic, Reviews, Registrations, Books, Patents
166	Yelistratkin, Illya Olexandrovych	2019	Potencial do Tubo Elástico Cirúrgico na Avaliação da Força Propulsiva em Nadadores de Rendimento Médio na Técnica de Crol: Controlo de Treino na Natação Pura	Not Relevant to the Research Topic, Reviews, Registrations, Books, Patents
167	Ye, F. C. Xiao, Y. Q. Wei, C. Z.	2024	Key Factors Driving Competitiveness Between Bulk Cargo Ports: A Case Study in the Bohai Rim Port Cluster	Not Relevant to the Research Topic, Reviews, Registrations, Books, Patents
168	Yariv, Amnon	2016	What does it take to make the semiconductor laser a high coherence laser international semiconductor laser conference	Not Relevant to the Research Topic, Reviews, Registrations, Books, Patents
169	Yarar, H. Aliyazicioglu, A. Eylenoglu, Y. Aydin, R. E. Akar, E. Yildirim, R. G.	2020	The Effects of Rapid Body Mass Loss on Body Composition and Athletic Performance in Combat Sports Athletes	Not Relevant to the Research Topic, Reviews, Registrations, Books, Patents
170	Yapici-Oksuzoglu, A.	2020	The effects of theraband training on respiratory parameters, upper extremity muscle strength and swimming performance	Not Relevant to the Research Topic, Reviews, Registrations, Books, Patents
171	Yao, L. Langguth, N. Schroth, D. Maisch, R.	2017	Driving Forces-How Mobility of Tomorrow Influences Technologies of Today	Not Relevant to the Research Topic, Reviews, Registrations, Books, Patents
172	Yang, X. W. He, R. H.	2022	The Balance Reaction Ability of Teenagers Based on the Evaluation Model of Unbalanced Sports Quotient (Retracted Article)	Not Relevant to the Research Topic, Reviews, Registrations, Books, Patents
173	Yang, X. Xing, Y. Ding, W. Liu, X. Jin, M. Yang, Z. Sun, T.	2024	Platform Economy Enables Electricity Retail Trading Market: - - Take 'Lai Tao Dian' retail trading platform in Yunnan Province as an example	Not Relevant to the Research Topic, Reviews, Registrations, Books, Patents
174	Yang, X. He, R.	2022	The Balance Reaction Ability of Teenagers Based on the Evaluation Model of Unbalanced Sports Quotient	Not Relevant to the Research Topic, Reviews, Registrations, Books, Patents
175	Yang, N. Macarthur, D. G. Wolde, B. Onywera, V. O. Boit, M. K. Lau, Syma Wilson, R. H. Scott, R. A. Pitsiladis, Y. P. North, K.	2007	The ACTN3 R577X polymorphism in east and west African athletes	Not Relevant to the Research Topic, Reviews, Registrations, Books, Patents
176	Yang, K.	2023	STRENGTH TRAINING EFFECTS ON LOWER LIMB EXPLOSIVE POWER IN ATHLETES	Not Relevant to the Research Topic, Reviews, Registrations, Books, Patents
177	Yang, J. M. Li, G. Q. Peng, L. S.	2011	The Research about the Training of Core Strength to prevent and improve the Damage of Lumbar Department of Rhythmic Gymnast	Not Relevant to the Research Topic, Reviews, Registrations, Books, Patents
178	Yang, H. L. Yan, Q. Wan, H. Zhuo, W. Y.	2020	BARGAINING EQUILIBRIUM IN A TWO-ECHELON SUPPLY CHAIN WITH A CAPITAL-CONSTRAINED RETAILER	Not Relevant to the Research Topic, Reviews, Registrations, Books, Patents
179	Yan, Z. Zhao, Y.	2005	Changes of corticosteroid hormone after exercise training and the influence on skeletal muscle cells	Not Relevant to the Research Topic, Reviews, Registrations, Books, Patents
180	Yan, R. Ghose, S.	2008	Cooperative pricing under forecasting sharing in the manufacturer-E- retailer supply chain	Not Relevant to the Research Topic, Reviews, Registrations, Books, Patents
181	Yan, Q. Ye, F.	2021	Manufacturer's channel selection in a capital-constrained supply chain under bargaining game	Not Relevant to the Research Topic, Reviews, Registrations, Books, Patents
182	Yadav, R. Pareek, S. Mittal, M. Sangal, I. Jayaswal, M. K.	2019	Effect of Learning on Optimal Policies of Supply Chain Partners for Imperfect Quality Items: Game Theoretic Approach	Not Relevant to the Research Topic, Reviews, Registrations, Books, Patents
183	Xue, Tong	2018	An economic analysis of the supply chain and empirical study of the interactive mechanism of urbanisation, industrialisation and environment	Not Relevant to the Research Topic, Reviews, Registrations, Books, Patents
184	Xu, T. Zhan, J.	2021	Green product design and pricing decisions in a risk-averse supply chain under alternative power structures	Not Relevant to the Research Topic, Reviews, Registrations, Books, Patents
185	Xu, H. R. Zhang, Y. H. Mao, Y. Ngo, T. L. Zhang, Q. He, G. Feng, Z. Sun, W. Wang, X. Q.	2023	Validity and reliability of upper extremity star excursion balance test in adolescent swimmers	Not Relevant to the Research Topic, Reviews, Registrations, Books, Patents
186	Xing, Yuhan Yang, Yingxuan Lyu, Mengjie Yang, Bo Liu, Xinrui	2024	Evolved Gambling Analysis of Power Industry Innovation Alliance Under the Chain Leader System	Not Relevant to the Research Topic, Reviews, Registrations, Books, Patents
187	Xing, Y. Yang, Y. Lyu, M. Yang, B. Liu, X.	2024	Evolved Gambling Analysis of Power Industry Innovation Alliance Under the Chain Leader System	Not Relevant to the Research Topic, Reviews, Registrations, Books, Patents
188	Xie, J.	2022	Information Sharing in a Supply Chain with Asymmetric Competing Retailers	Not Relevant to the Research Topic, Reviews, Registrations, Books, Patents
189	Xie, G. Yue, W. Liu, W. Wang, S.	2012	Risk based selection of cleaner products in a green supply chain	Not Relevant to the Research Topic, Reviews, Registrations, Books, Patents
190	Xie, Biao Zhang, Yongqi Huang, Haikun Ogawa, Elisa You, Tongjian Lap-Fai, Yu	2018	Risk based selection of cleaner products in a green supply chain	Not Relevant to the Research Topic, Reviews, Registrations, Books, Patents
191	Xiao, Tiaojun Choi, Tsan-Ming	2009	Purchasing choices and channel structure strategies for a two-echelon system with risk-averse players	Not Relevant to the Research Topic, Reviews, Registrations, Books, Patents
192	Xiao, F. Yang, Y. Xiao, L. Xia, Z. Wang, L. Yang, K. Wang, S.	2022	Reduction of T Cells and Hsa-miR150-5p in Female Canoeing Athletes: Preliminary Evidence Between Exercise Training and Immune	Not Relevant to the Research Topic, Reviews, Registrations, Books, Patents
193	Xiang, B.	2001	Structuration of Indian information technology professionals' migration to Australia: An ethnographic study	Not Relevant to the Research Topic, Reviews, Registrations, Books, Patents
194	Xavier, B. G. da Silva, L. V. Alves, F. C. Teixeira, L. V. Santos, V. E. N.	2024	Circular bioeconomy ecosystems: Hydroxyapatite from fish waste at Rio de Janeiro	Not Relevant to the Research Topic, Reviews, Registrations, Books, Patents
195	Wüstemeyer, C. Madlener, R. Bunn, D. W.	2015	A stakeholder analysis of divergent supply-chain trends for the European onshore and offshore wind installations	Not Relevant to the Research Topic, Reviews, Registrations, Books, Patents
196	Wu, Y. C. Huang, W. L. Hsu, Y. F. Wang, S. C. Lin, J. Y. Chen, M. J.	2015	Computational framework for optimal carbon taxes based on electric supply chain considering transmission constraints and losses	Not Relevant to the Research Topic, Reviews, Registrations, Books, Patents
197	Wu, Y. Wu, Y. Cimen, H. Vasquez, J. C. Guerrero, J. M.	2022	Towards collective energy Community: Potential roles of microgrid and blockchain to go beyond P2P energy trading	Not Relevant to the Research Topic, Reviews, Registrations, Books, Patents
198	Wu, X. Subramaniam, C.	2011	Understanding and predicting radio frequency identification (RFID) adoption in supply Chains	Not Relevant to the Research Topic, Reviews, Registrations, Books, Patents
199	Wu, X. Liu, P. Li, J. Gao, J. Xu, G.	2024	Information sharing and channel encroachment in biomass supply chains	Not Relevant to the Research Topic, Reviews, Registrations, Books, Patents
200	Wu, G. Pu, Y. Shu, T.	2021	Features and evolution of global energy trade network based on domestic value-added decomposition of export	Not Relevant to the Research Topic, Reviews, Registrations, Books, Patents
201	Wu, F. Ma, J.	2018	The equilibrium, complexity analysis and control in epiphytic supply chain with product horizontal diversification	Not Relevant to the Research Topic, Reviews, Registrations, Books, Patents
202	Wu, F.	2020	Research on Dynamic and Complexity of Energy-Saving Investment about Multichannel and Multienergy Supply Chain	Not Relevant to the Research Topic, Reviews, Registrations, Books, Patents
203	Wragge-Morley, Robert T. Barnaby, George C. Burgess, Stuart C. Hicks, Ben J.	2024	Big Sprockets and Small-Pitch Chains: Advancements in Transmissions for Olympic Track Cycling	Not Relevant to the Research Topic, Reviews, Registrations, Books, Patents
204	Woodhead, R.	2018	Building a smarter city	Not Relevant to the Research Topic, Reviews, Registrations, Books, Patents
205	Wong, D. W. C. Lee, W. C. C. Lam, W. K.	2020	Biomechanics of table tennis: A systematic scoping review of playing levels and maneuvers	Not Relevant to the Research Topic, Reviews, Registrations, Books, Patents
206	Wolfert, S. Ge, L. Verdouw, C. Bogaardt, M. J.	2017	Big Data in Smart Farming – A review	Not Relevant to the Research Topic, Reviews, Registrations, Books, Patents
207	Wójcik, M. Siatkowski, I. Żurek, P.	2022	Application of Functional Tests in the Prevention from Musculoskeletal Injuries in Young Classical Style Wrestlers	Not Relevant to the Research Topic, Reviews, Registrations, Books, Patents
208	Wójcik, M. Siatkowski, I. Rynkiewicz, T. Rynkiewicz, M. Zurek, P.	2011	Kayakers' length of training period lumbar segment mobility and weak links occurrence in biokinematics chain	Not Relevant to the Research Topic, Reviews, Registrations, Books, Patents
209	Wójcik, M. Siatkowski, I. Rynkiewicz, T. Rynkiewicz, M. Zurek, P.	2011	The effect of branched chain amino acids on psychomotor performance during treadmill exercise of changing intensity simulating a soccer game	Not Relevant to the Research Topic, Reviews, Registrations, Books, Patents
210	Winwood, P. W. Keogh, J. W. L. Harri, N. K.	2011	The strength and conditioning practices of strongman competitors	Not Relevant to the Research Topic, Reviews, Registrations, Books, Patents
211	Winters, L. Hendricks, D.	2006	Lockin' up the customer	Not Relevant to the Research Topic, Reviews, Registrations, Books, Patents
212	Winter, J.	2020	The evolutionary and disruptive potential of industrie 4.0	Not Relevant to the Research Topic, Reviews, Registrations, Books, Patents
213	Winkler-Goldstein, R. Rastetter, A.	2013	Power to gas: The final breakthrough for the hydrogen economy?	Not Relevant to the Research Topic, Reviews, Registrations, Books, Patents
214	Winett, R. A. Ogletree, A. M.	2019	Evidence-Based, High-Intensity Exercise and Physical Activity for Compressing Morbidity in Older Adults: A Narrative Review	Not Relevant to the Research Topic, Reviews, Registrations, Books, Patents
215	Wilson, Marianne	2006	Stylishly Active New Look for lucy	Not Relevant to the Research Topic, Reviews, Registrations, Books, Patents
216	Wilson, K. W. Popchak, A. Li, R. T. Kane, G. Lin, A.	2020	Return to sport testing at 6 months after arthroscopic shoulder stabilization reveals residual strength and functional deficits	Not Relevant to the Research Topic, Reviews, Registrations, Books, Patents
217	Williams, T. Al-Mejlad, F. Al-Naimi, F. Freens, P. Taha, B. Sarkova, V. Senina, O. Kaijansinkko, J. Kofod, M. Lopac, A. A. Magherbi, A. Prieur-Vernat, A. Redding, P. Ritter, K. Sharifi, A. R.	2015	Life cycle assessment of LNG	Not Relevant to the Research Topic, Reviews, Registrations, Books, Patents
218	Williams, Robert	2021	Mtn Dew adds influencers, auction to Bob Ross deepfake video premiere	Not Relevant to the Research Topic, Reviews, Registrations, Books, Patents
219	Williams, Jania D.	2023	A Novel Design of an Ankle Brace to Stabilize the Anterior Talofibular Ligament During Activity	Not Relevant to the Research Topic, Reviews, Registrations, Books, Patents
220	Wilk, K. E. Lupowitz, L. G. Arrigo, C. A.	2021	The Youth Throwers Ten Exercise Program: A variation of an exercise series for enhanced dynamic shoulder control in the youth overhead throwing athlete	Not Relevant to the Research Topic, Reviews, Registrations, Books, Patents
221	Wikström, M.	2008	The respiratory enzyme as an electrochemical energy transducer	Not Relevant to the Research Topic, Reviews, Registrations, Books, Patents
222	Wiens, K. Erdman, K. A. Stadnyk, M. Parnell, J. A.	2014	Dietary supplement usage, motivation, and education in young Canadian athletes	Not Relevant to the Research Topic, Reviews, Registrations, Books, Patents
223	Widrick, J. J. Trappe, S. W. Costill, D. L. Fitts, R. H.	1996	Force-velocity and force-power properties of single muscle fibers from elite master runners and sedentary men	Not Relevant to the Research Topic, Reviews, Registrations, Books, Patents
224	Widrick, J. J. Trappe, S. W. Blaser, C. A. Costill, D. L. Fitts, R. H.	1996	Isometric force and maximal shortening velocity of single muscle fibers from elite master runners	Not Relevant to the Research Topic, Reviews, Registrations, Books, Patents
225	Whittamore, T. Funk, L.	2023	Surgical repair and rehabilitation of a ruptured pectoralis major muscle in a professional footballer - A case report	Not Relevant to the Research Topic, Reviews, Registrations, Books, Patents
226	Whipp, B. J. Wagner, P. D. Agusti, A.	1997	Factors determining the response to exercise in healthy subjects	Not Relevant to the Research Topic, Reviews, Registrations, Books, Patents
227	Wezenbeek, Evi Sander, Denolf Bourgois, Jan Philippaerts, Renaat De Winne, Bram Witvrouw, Erik Verstockt, Steven Schuermans, Joke	2021	426 The association between COVID-19 and physical performance in professional football players: a prospective cohort study	Not Relevant to the Research Topic, Reviews, Registrations, Books, Patents
228	Wezenbeek, E. Denolf, S. Bourgois, J. G. Philippaerts, R. M. De Winne, B. Willems, T. M. Witvrouw, E. Verstockt, S. Schuermans, J.	2023	Impact of (long) COVID on athletes’ performance: a prospective study in elite football players	Not Relevant to the Research Topic, Reviews, Registrations, Books, Patents
229	Wessner, B. Stuparits, P. Fail, C. Pavic, F. Tschan, H. Bachl, N.	2016	Genetic polymorphisms in alpha-actinin 3 and adrenoceptor beta genes in Austrian elite athletes and healthy controls	Not Relevant to the Research Topic, Reviews, Registrations, Books, Patents
230	Werin, Maria B. Maenhout, Annelies G. Icket, Jonas Jacxsens, Nielt Kempkes, Evelien Cools, Ann M.	2022	Does the Activity in Scapular Muscles During Plyometric Exercises Change When the Kinetic Chain Is Challenged?—An EMG Study	Not Relevant to the Research Topic, Reviews, Registrations, Books, Patents
231	Weng, L. Schifanella, R. Menczer, F.	2011	Design of social games for collecting reliable semantic annotations	Not Relevant to the Research Topic, Reviews, Registrations, Books, Patents
232	Weng, L. Schifanella, R. Menczer, F.	2011	The chain model for social tagging game design	Not Relevant to the Research Topic, Reviews, Registrations, Books, Patents
233	Weng, L. Schifanella, R. Menczer, F.	2024	Structural rearrangement of the network system from an efficiency perspective: A silver lining of profit improvement	Not Relevant to the Research Topic, Reviews, Registrations, Books, Patents
234	Weir, Brett	2023	SEEDS OF SUCCESS	Not Relevant to the Research Topic, Reviews, Registrations, Books, Patents
235	Weinstein, Ayelet	2024	השפעת תיסוף אומגה3- )PUFA -3ω (על אינדקס אומגה,3- פציעות ספורט, מבנה גידים וכוח וסבולת שריר בספורטאים תחרותיים	Not Relevant to the Research Topic, Reviews, Registrations, Books, Patents
236	Weidemann, T. Höfinger, S. Auer, M.	2009	Signaling of IL-4R, a Typical Class I Cytokine Receptor: What Defines the Quiescent State?	Not Relevant to the Research Topic, Reviews, Registrations, Books, Patents
237	Wei, X. Wei, Q. Yang, L.	2023	Induced green innovation of suppliers: The “green power” from major customers	Not Relevant to the Research Topic, Reviews, Registrations, Books, Patents
238	Wei, Q.	2021	ACE and ACTN3 Gene Polymorphisms and Genetic Traits of Rowing Athletes in the Northern Han Chinese Population	Not Relevant to the Research Topic, Reviews, Registrations, Books, Patents
239	Wei, F. Chen, H.	2021	INDEPENDENT SALES OR BUNDLING? DECISIONS UNDER DIFFERENT MARKET-DOMINANT POWERS	Not Relevant to the Research Topic, Reviews, Registrations, Books, Patents
240	Webster, K. A.	2009	Mitochondrial death channels in heart attacks, cells die if they aren't -perfused with fresh oxygen-and kill themselves if they are. Understanding cell suicide may greatly improve outcomes	Not Relevant to the Research Topic, Reviews, Registrations, Books, Patents
241	Webster, J.	1995	Networks of collaboration or conflict? Electronic data interchange and power in the supply chain	Not Relevant to the Research Topic, Reviews, Registrations, Books, Patents
242	Webber, S.	1998	The global electronic information industry: Squeezing out the middle ground?	Not Relevant to the Research Topic, Reviews, Registrations, Books, Patents
243	Weaver, A. N. Kerksick, C. M.	2017	Implementing landmine single-leg romanian deadlift into an athlete's training program	Not Relevant to the Research Topic, Reviews, Registrations, Books, Patents
244	Weakley, J. J. S. Till, K. Darrall-Jones, J. Roe, G. A. B. Phibbs, P. J. Read, D. B. Jones, B. L.	2019	Strength and conditioning practices in adolescent rugby players: Relationship with changes in physical qualities	Not Relevant to the Research Topic, Reviews, Registrations, Books, Patents
245	Watts, Duncan James	1997	The structure and dynamics of small-world systems	Not Relevant to the Research Topic, Reviews, Registrations, Books, Patents
246	Watson, G.	2004	Uncertainty and contractual hazard in the film industry: Managing adversarial collaboration with dominant suppliers	Not Relevant to the Research Topic, Reviews, Registrations, Books, Patents
247	Watanabe, N. Kano, Y.	2024	Werewolf Game Agent by Generative AI Incorporating Logical Information Between Players	Not Relevant to the Research Topic, Reviews, Registrations, Books, Patents
248	Wasserberger, K. W. Downs, J. L. Barfield, J. W. Williams, T. K. Oliver, G. D.	2020	Lumbopelvic-Hip Complex and Scapular Stabilizing Muscle Activations During Full-Body Exercises With and Without Resistance Bands	Not Relevant to the Research Topic, Reviews, Registrations, Books, Patents
249	Warnecke, B. F. Richter, C. King, E. Paternoster, F. K.	2024	Residual Performance and Biomechanical Asymmetries During Jumping Tasks in Female Athletes at 9 Months After Anterior Cruciate Ligament Reconstruction	Not Relevant to the Research Topic, Reviews, Registrations, Books, Patents
250	Wardhono, A. Indrawati, Y. Qori'ah, C. G. Nasir, M. A.	2020	Institutional Arrangement for Food Price Stabilization and Market Distribution System: Study of Chili Commodity in Banyuwangi Regency	Not Relevant to the Research Topic, Reviews, Registrations, Books, Patents
251	Wang, Y. Mei, Q. Jiang, H. Hollander, K. Van den Berghe, P. Fernandez, J. Gu, Y.	2024	The Biomechanical Influence of Step Width on Typical Locomotor Activities: A Systematic Review	Not Relevant to the Research Topic, Reviews, Registrations, Books, Patents
252	Wang, Yanjing	2018	Quantitative Study on Oligomerization of Neurodegenerative Diseases-related Proteins	Not Relevant to the Research Topic, Reviews, Registrations, Books, Patents
253	Wang, Wei Liu, Xiujuan Zhang, Wensi Gao, Ge Zhang, Hui	2019	Coordination of a Green Supply Chain with One Manufacturer and Two Competing Retailers under Different Power Structures	Not Relevant to the Research Topic, Reviews, Registrations, Books, Patents
254	Wang, T. Liang, Y. Zheng, Z.	2022	Encroachment in a three-echelon supply chain: manufacturer encroachment or distributor encroachment	Not Relevant to the Research Topic, Reviews, Registrations, Books, Patents
255	Wang, S. Su, H. Hou, Q.	2023	Evolutionary game study on multi-agent value co-creation of service-oriented digital transformation in the construction industry	Not Relevant to the Research Topic, Reviews, Registrations, Books, Patents
256	Wang, Q. Chen, Y.	2021	The tight bound for pure price of Anarchy in an extended miner's dilemma game	Not Relevant to the Research Topic, Reviews, Registrations, Books, Patents
257	Wang, M. Fang, X. Wang, Z. Chen, Y. J.	2023	Impacts of Distributive Comparison Behavior on Corporate Social Responsibility in Supply Chains: The Role of Small Firms	Not Relevant to the Research Topic, Reviews, Registrations, Books, Patents
258	Wang, L. H. Lin, H. T. Lo, K. C. Hsieh, Y. C. Su, F. C.	2010	Comparison of segmental linear and angular momentum transfers in two-handed backhand stroke stances for different skill level tennis players	Not Relevant to the Research Topic, Reviews, Registrations, Books, Patents
259	Wang, K. Cheng, L. Wang, B. He, B.	2023	Effect of isokinetic muscle strength training on knee muscle strength, proprioception, and balance ability in athletes with anterior cruciate ligament reconstruction: a randomised control trial	Not Relevant to the Research Topic, Reviews, Registrations, Books, Patents
260	Wang, J. F. Guo, J. L. Liu, H. Shen, A. Z.	2017	Evolution of zero-determinant strategy in iterated snowdrift game	Not Relevant to the Research Topic, Reviews, Registrations, Books, Patents
261	Wang, J. Sun, S.	2021	Triple play, OTT TV, and the Chinese logic of “select commercialization”	Not Relevant to the Research Topic, Reviews, Registrations, Books, Patents
262	Wang, J. Li, W. Mishima, N.	2023	Optimal Decisions of Electric Vehicle Closed-Loop Supply Chain under Government Subsidy and Varied Consumers’ Green Awareness	Not Relevant to the Research Topic, Reviews, Registrations, Books, Patents
263	Wang, G. Li, F. Liu, X.	2008	The development of the retailing industry in China: 1981-2005	Not Relevant to the Research Topic, Reviews, Registrations, Books, Patents
264	Wang, B. C. Zhang, J. F.	2012	Mean field games for large-population multiagent systems with Markov jump parameters	Not Relevant to the Research Topic, Reviews, Registrations, Books, Patents
265	Walters, Joseph	2019	The Effects of Branched Chained Amino Acid Supplementation on Acute Markers of Fatigue and Performance	Not Relevant to the Research Topic, Reviews, Registrations, Books, Patents
266	Walsh, R. Kinsella, S. McEvoy, J.	2019	The effects of dry needling and radial extracorporeal shockwave therapy on latent trigger point sensitivity in the quadriceps: A randomised control pilot study	Not Relevant to the Research Topic, Reviews, Registrations, Books, Patents
267	Wallace, S. W. Choi, T. M.	2011	Flexibility, information structure, options, and market power in robust supply chains	Not Relevant to the Research Topic, Reviews, Registrations, Books, Patents
268	Waldron, M. Whelan, K. Jeffries, O. Burt, D. Howe, L. Patterson, S. D.	2017	The effects of acute branched-chain amino acid supplementation on recovery from a single bout of hypertrophy exercise in resistance-trained athletes	Not Relevant to the Research Topic, Reviews, Registrations, Books, Patents
269	Wahla, N. Tither, D. Naude, P.	1998	A research investigation to identify the key players in the two-stroke engine industry	Not Relevant to the Research Topic, Reviews, Registrations, Books, Patents
270	Wahab, Mohamad Razali Abd Ahmad, Hayroman	2014	The Performance Measurement of Supply Chain Management (SCM) in Malaysian Infrastructure Project	Not Relevant to the Research Topic, Reviews, Registrations, Books, Patents
271	Vorhees Jr, R. Tyson, A.	2005	Open-chain hamstring deceleration exercise	Not Relevant to the Research Topic, Reviews, Registrations, Books, Patents
272	Volek, J. S. Rawson, E. S.	2004	Scientific basis and practical aspects of creatine supplementation for athletes	Not Relevant to the Research Topic, Reviews, Registrations, Books, Patents
273	Voit, Thomas	2023	Maximalkraft und Flex-Ex-Verhältnis der Unteren Extremität bei der Unilateralen Isokinetischen Kraftmessung in der Geschlossenen Kinetischen Kette bei Fußballspielern und Untrainierten	Not Relevant to the Research Topic, Reviews, Registrations, Books, Patents
274	Voigt, K. I. Buliga, O. Michl, K.	2017	Creating the Global Shopping Mall: The Case of Amazon	Not Relevant to the Research Topic, Reviews, Registrations, Books, Patents
275	Voight, M. L. Cook, G.	1996	Clinical application of closed kinetic chain exercise	Not Relevant to the Research Topic, Reviews, Registrations, Books, Patents
276	Vogel, M. J. Alvero, A. B. Wright-Chisem, J. Nho, S. J.	2024	A Layered Approach to the History and Physical Exam of the Athlete's Hip	Not Relevant to the Research Topic, Reviews, Registrations, Books, Patents
277	Vlcek, T. Jirušek, M.	2015	Key factors that drive the Czech Republic coal industry	Not Relevant to the Research Topic, Reviews, Registrations, Books, Patents
278	Vitarelli, A. Lai, S. Petrucci, M. T. Gaudio, C. Capotosto, L. Mangieri, E. Ricci, S. Germanò, G. De Sio, S. Truscelli, G. Vozella, F. Pergolini, M. S. Giordano, M.	2018	Biventricular assessment of light-chain amyloidosis using 3D speckle tracking echocardiography: Differentiation from other forms of myocardial hypertrophy	Not Relevant to the Research Topic, Reviews, Registrations, Books, Patents
279	Visentini, Paul	2015	The Body & the Bike: A Kinetic Chain analysis of Cycling Overuse Injury	Not Relevant to the Research Topic, Reviews, Registrations, Books, Patents
280	Vinod Kumar, K. C. Altaim, T. A. Subramanian, S. S. Alkhob, S. A. Reddy, P. Anusha, M. B. S. Raj, N. B. Senthi, P. Gaowgzeh, R. A. M.	2023	Effect of lower body, core and upper body kinematic chain exercise protocol on throwing performance among university shot put athletes: A pilot study	Not Relevant to the Research Topic, Reviews, Registrations, Books, Patents
281	Vinod Kumar Kanakapura Chananke, Gowda Shenbaga Sundaram, Subramanian Riziq Allah Mustafa, Gaowgzeh Samira Ahmed, Alsenany Sally Mohammed Farghaly, Abdelaliem Amany Anwar Saeed, Alabdullah Afnan, Alkhateeb M.	2024	Effect of Kinematic Chain Exercise Protocol on Throwing Performance and Shoulder Muscle Strength among University Shot Put Athletes—A Randomized Controlled Trial	Not Relevant to the Research Topic, Reviews, Registrations, Books, Patents
282	Viñas, S. T. Villa, B. F. V. Buxadé, C. P. C. Morral-Yepes, M. del Campo Montoliu, L. Feliu, G. M.	2023	Adding mechanical vibration to a half squat with different ballasts and rhythms increases movement variability	Not Relevant to the Research Topic, Reviews, Registrations, Books, Patents
283	Villani, L.	2020	To be agents or not to be agents, that is the question: The impact of the online platforms revolution on the notion of agency under EU competition law	Not Relevant to the Research Topic, Reviews, Registrations, Books, Patents
284	Vilakazi, T. Ponte, S.	2022	Black Economic Empowerment and Quota Allocations in South Africa's Industrial Fisheries	Not Relevant to the Research Topic, Reviews, Registrations, Books, Patents
285	Vidmar, M.	2018	New space and agile innovation: Transforming networks, organisations and people	Not Relevant to the Research Topic, Reviews, Registrations, Books, Patents
286	Vicario-Merino, A. Soriano, M. A. Jiménez-Ormeño, E. Ruiz-Moreno, C. Gallo-Salazar, C. Areces-Corcuera, F.	2024	The 8:1:1 Supplementation of Branched-Chain Amino Acids in High-Intensity Training: A Case Study of the Protective Effect on Rhabdomyolysis	Not Relevant to the Research Topic, Reviews, Registrations, Books, Patents
287	Vernillo, G. Pisoni, C. Thiebat, G.	2016	Strength asymmetry between front and rear leg in elite snowboard athletes	Not Relevant to the Research Topic, Reviews, Registrations, Books, Patents
288	Verlengia, R. Rebelo, A. C. Crisp, A. H. Kunz, V. C. Cordeiro, M. A. S. C. Hirata, M. H. Hirata, R. D. C. Silva, E.	2014	Lack of association between ACE indel polymorphism and cardiorespiratory fitness in physically active and sedentary young women	Not Relevant to the Research Topic, Reviews, Registrations, Books, Patents
289	Vergamini, D. Bartolini, F. Prosperi, P. Brunori, G.	2019	Explaining regional dynamics of marketing strategies: The experience of the Tuscan wine producers	Not Relevant to the Research Topic, Reviews, Registrations, Books, Patents
290	Verbeek, J. Lannoo, M. Pirinen, E. Ryu, D. Spincemaille, P. Elst, I. V. Windmolders, P. Thevissen, K. Cammue, B. P. A. Van Pelt, J. Fransis, S. Van Eyken, P. Groote, C. C. D. Van Veldhoven, P. P. Bedossa, P. Nevens, F. Auwerx, J. Cassiman, D.	2015	Roux-en-y gastric bypass attenuates hepatic mitochondrial dysfunction in mice with non-alcoholic steatohepatitis	Not Relevant to the Research Topic, Reviews, Registrations, Books, Patents
291	Venema, K. de Graaf, A. A. Deutz, N. E. P.	2007	Metabolic conversions of dietary carbohydrates by gut microbes	Not Relevant to the Research Topic, Reviews, Registrations, Books, Patents
292	Venckunas, T. Degens, H.	2022	Genetic polymorphisms of muscular fitness in young healthy men	Not Relevant to the Research Topic, Reviews, Registrations, Books, Patents
293	Venâncio, J. Lopes, D. Lourenço, J. Ribeiro, F.	2016	Knee joint position sense of roller hockey players: a comparative study	Not Relevant to the Research Topic, Reviews, Registrations, Books, Patents
294	Velte, M. Dannenberg, P.	2014	Export horticulture - Empowering female small-scale farmers in Kenya?	Not Relevant to the Research Topic, Reviews, Registrations, Books, Patents
295	Vellucci, C. L. Beaudette, S. M.	2023	A need for speed: Objectively identifying full-body kinematic and neuromuscular features associated with faster sprint velocities	Not Relevant to the Research Topic, Reviews, Registrations, Books, Patents
296	Vellios, E. E. Weeks, K. D. Dines, D. M.	2021	Ulnar Collateral Ligament: Throwing Biomechanics	Not Relevant to the Research Topic, Reviews, Registrations, Books, Patents
297	Vella, A. Clarke, A. C. Kempton, T. Ryan, S. Holden, J. Coutts, A. J.	2022	Technical involvements and pressure applied influence movement demands in elite Australian Football Match-play	Not Relevant to the Research Topic, Reviews, Registrations, Books, Patents
298	Velema, T. A. Wen, H. Y. Zhou, Y. K.	2020	Global value added chains and the recruitment activities of European professional football teams	Not Relevant to the Research Topic, Reviews, Registrations, Books, Patents
299	Vasseur, M. Lepers, R. Langevin, N. Julliand, S. Grimm, P.	2024	Fibrolytic efficiency of the large intestine microbiota may benefit running speed in French trotters: A pilot study	Not Relevant to the Research Topic, Reviews, Registrations, Books, Patents
300	Vasquez, Sebastian Turpo, Jelson Vinces, Leonardo Vargas, Dante	2023	A training system for taekwondo players with impact and linear displacement data collection	Not Relevant to the Research Topic, Reviews, Registrations, Books, Patents
301	Vartak, N. Srivastava, S.	2017	Rfid in ecommerce supply chain management	Not Relevant to the Research Topic, Reviews, Registrations, Books, Patents
302	Varghese, A. M. Jayanth, R. S. S. Jacob, R. T. Srivastava, A. Pradhan, R. P.	2023	Cracking the conundrum of e-cargo logistics: curious case of LoadExx	Not Relevant to the Research Topic, Reviews, Registrations, Books, Patents
303	Vaqué, L. G.	2013	The new European regulation on food labelling: Are we ready for the "D" day on 13 December 2014?	Not Relevant to the Research Topic, Reviews, Registrations, Books, Patents
304	Vanlandewijck, Y. C. Verellen, J. Tweedy, S. M.	2010	Towards evidence-based classification - the impact of impaired trunk strength on wheelchair propulsion	Not Relevant to the Research Topic, Reviews, Registrations, Books, Patents
305	Vanhall, G. Raaymakers, J. S. H. Saris, W. H. M. Wagenmakers, A. J. M.	1995	INGESTION OF BRANCHED-CHAIN AMINO-ACIDS AND TRYPTOPHAN DURING SUSTAINED EXERCISE IN MAN - FAILURE TO AFFECT PERFORMANCE	Not Relevant to the Research Topic, Reviews, Registrations, Books, Patents
306	Vancini, R. L. Andrade, M. S. Nikolaidis, P. T. Knechtle, B. Rosemann, T. Viana, R. B. de Lira, C. A. B.	2021	COVID-19: It's still time for health professionals, physical activity enthusiasts and sportive leagues not to let guard down	Not Relevant to the Research Topic, Reviews, Registrations, Books, Patents
307	van Zutphen, K. G. Barjolle, D. van den Berg, S. Gavin-Smith, B. Kraemer, K. Musard, C. Prytherch, H. Six, J. Winter, S. Woltering, K.	2023	Secondary Cities as Catalysts for Nutritious Diets in Low- and Middle-Income Countries	Not Relevant to the Research Topic, Reviews, Registrations, Books, Patents
308	van Trigt, B. Faneker, E. Leenen, A. J. R. Hoekstra, A. E. Hoozemans, M. J. M.	2024	Uncovering the hidden mechanics of upper body rotations in tennis serves using wearable sensors on Dutch professional players	Not Relevant to the Research Topic, Reviews, Registrations, Books, Patents
309	Van Pletzen, D. Venter, R. E.	2012	The relationship between the bunkie-test and physical performance in rugby union players	Not Relevant to the Research Topic, Reviews, Registrations, Books, Patents
310	van Hall, G. Raaymakers, J. S. Saris, W. H. Wagenmakers, A. J.	1995	Ingestion of branched-chain amino acids and tryptophan during sustained exercise in man: failure to affect performance	Not Relevant to the Research Topic, Reviews, Registrations, Books, Patents
311	van Hall, G. Raaymakers, J. S. Saris, W. H. Wagenmakers, A. J.	1995	Ingestion of branched‐chain amino acids and tryptophan during sustained exercise in man: failure to affect performance	Not Relevant to the Research Topic, Reviews, Registrations, Books, Patents
312	van Grunsven, L. Smakman, F.	2002	Competitive adjustment and advancement in global commodity chains II: The case of the Singapore garment industry	Not Relevant to the Research Topic, Reviews, Registrations, Books, Patents
313	van Doorslaer de ten Ryen, S. Warnier, G. Gnimassou, O. Belhaj, M. R. Benoit, N. Naslain, D. Brook, M. S. Smith, K. Wilkinson, D. J. Nielens, H. Atherton, P. J. Francaux, M. Deldicque, L.	2021	Higher strength gain after hypoxic vs normoxic resistance training despite no changes in muscle thickness and fractional protein synthetic rate	Not Relevant to the Research Topic, Reviews, Registrations, Books, Patents
314	Van Der Meys, A.	2010	Manage energy better	Not Relevant to the Research Topic, Reviews, Registrations, Books, Patents
315	Van De Ven, A. H.	2005	Running in packs to develop knowledge-intensive technologies	Not Relevant to the Research Topic, Reviews, Registrations, Books, Patents
316	van Amerongen, S. Pulukuri, S. V. Tuz-Zahra, F. Tripodis, Y. Cherry, J. D. Bernick, C. Geda, Y. E. Wethe, J. V. Katz, D. I. Alosco, M. L. Adler, C. H. Balcer, L. J. Ashton, N. J. Blennow, K. Zetterberg, H. Daneshvar, D. H. Colasurdo, E. A. Iliff, J. J. Li, G. Peskind, E. R. Shenton, M. E. Reiman, E. M. Cummings, J. L. Stern, R. A.	2024	Inflammatory biomarkers for neurobehavioral dysregulation in former American football players: findings from the DIAGNOSE CTE Research Project	Not Relevant to the Research Topic, Reviews, Registrations, Books, Patents
317	Vali, S. Mythri, R. B. Jagatha, B. Padiadpu, J. Ramanujan, K. S. Andersen, J. K. Gorin, F. Bharath, M. M.	2007	Integrating glutathione metabolism and mitochondrial dysfunction with implications for Parkinson's disease: a dynamic model	Not Relevant to the Research Topic, Reviews, Registrations, Books, Patents
318	Vako, I. I. Radchenko, Y. A. Nikitenko, O. V.	2024	EVALUATION OF EFFICIENCY OF A DIRECT BLOW WITH THE RIGHT HAND FROM A LEFT STANCE PERFORMED BY HIGHLY QUALIFIED ATHLETES SPECIALIZING IN HAND-TO-HAND COMBAT	Not Relevant to the Research Topic, Reviews, Registrations, Books, Patents
319	Urdampilleta, A. Armentia, I. Gómez-Zorita, S. Martínez-Sanz, J. M. Mielgo-Ayuso, J.	2015	Muscle fatigue in athletes: Physical, nutritional and pharmacological methods for improving recovery	Not Relevant to the Research Topic, Reviews, Registrations, Books, Patents
320	Urbach, N. Ahlemann, F.	2019	The Digital Revolution: How Technological Trends Change the Business World	Not Relevant to the Research Topic, Reviews, Registrations, Books, Patents
321	Upton, D. E. Ross, J. W.	2011	ASSISTED AND RESISTED SPRINT TRAINING: EFFECTS ON 13.7 M SPEED, SPEED WITH DIRECTION CHANGE, AND PEAK POWER IN DIVISION I FEMALE SOCCER ATHLETES	Not Relevant to the Research Topic, Reviews, Registrations, Books, Patents
322	Uota, S. Nguyen, A. D. Aminaka, N. Shimokochi, Y.	2017	Relationship of Knee Motions With Static Leg Alignments and Hip Motions in Frontal and Transverse Planes During Double-Leg Landing in Healthy Athletes	Not Relevant to the Research Topic, Reviews, Registrations, Books, Patents
323	Ungureanu, A.	2024	A Micro Economic Analysis of the Romanian Online Advertising Market—Toward More Fair Value Sharing?	Not Relevant to the Research Topic, Reviews, Registrations, Books, Patents
324	Ul-Haq, Z. Naz, S. Mesaik, M. A.	2016	Interleukin-4 receptor signaling and its binding mechanism: A therapeutic insight from inhibitors tool box	Not Relevant to the Research Topic, Reviews, Registrations, Books, Patents
325	Uhaud, P. D.	2006	India-Pakistan: Virtues of Nuclear Dissuasion	Not Relevant to the Research Topic, Reviews, Registrations, Books, Patents
326	Uddin, M. J. Azmat, F. Fujimoto, Y. Hossain, F.	2023	Exploitation in Bangladeshi ready-made garments supply chain: a case of irresponsible capitalism?	Not Relevant to the Research Topic, Reviews, Registrations, Books, Patents
327	Uchida, M. C. Bacurau, A. V. N. Aoki, M. S. Bacurau, R. F. P.	2008	Branched-chain Amino Acids Ingestion Does Not Affect Endurance Performance	Not Relevant to the Research Topic, Reviews, Registrations, Books, Patents
328	Túry, G.	2013	International firm responses to crisis impacts: The case of the automotive industry	Not Relevant to the Research Topic, Reviews, Registrations, Books, Patents
329	Turner, A. N. Stewart, P. F.	2013	Repeat sprint ability	Not Relevant to the Research Topic, Reviews, Registrations, Books, Patents
330	Turgut, M. Cinar, V. Pala, R. Tuzcu, M. Orhan, C. Telceken, H. Sahin, N. Deeh, P. B. D. Komorowski, J. R. Sahin, K.	2018	Biotin and chromium histidinate improve glucose metabolism and proteins expression levels of IRS-1, PPAR-γ, and NF-ΚB in exercise-trained rats	Not Relevant to the Research Topic, Reviews, Registrations, Books, Patents
331	Tuomala, A. M.	2023	YOUNG PROFESSIONALS’ CDW RECYCLING OBSERVATIONS	Not Relevant to the Research Topic, Reviews, Registrations, Books, Patents
332	Tumia, N. Maffuli, N.	2002	Patellofemoral pain in female athletes	Not Relevant to the Research Topic, Reviews, Registrations, Books, Patents
333	Tucker, W. S. Armstrong, C. W. Gribble, P. A. Timmons, M. K. Yeasting, R. A.	2010	Scapular Muscle Activity in Overhead Athletes With Symptoms of Secondary Shoulder Impingement During Closed Chain Exercises	Not Relevant to the Research Topic, Reviews, Registrations, Books, Patents
334	Tucci, H. T. Martins, J. Sposito, G. D. Camarini, P. M. F. de Oliveira, A. S.	2014	Closed Kinetic Chain Upper Extremity Stability test (CKCUES test): a reliability study in persons with and without shoulder impingement syndrome	Not Relevant to the Research Topic, Reviews, Registrations, Books, Patents
335	Tuakli-Wosornu, Yetsa A. Galea, Natalie R. Forsdike, Kirsty MacLeod, Jelena G.	2023	Methodological and ethical limitations of interpersonal violence research in Sports and Exercise Medicine: advancing an athlete-centred approach	Not Relevant to the Research Topic, Reviews, Registrations, Books, Patents
336	Tu, J. Gao, F. Y. Huang, M.	2024	Stochastic differential game of supply chain emission reduction strategies under different power structures	Not Relevant to the Research Topic, Reviews, Registrations, Books, Patents
337	Tschopp, M. Bourban, P. Hübner, K. Marti, B.	2001	Reliability of a standardized, dynamic trunk muscle strength test: Experiences with healthy male elite athletes	Not Relevant to the Research Topic, Reviews, Registrations, Books, Patents
338	Tsao, Y. C. Vu, T. L.	2019	Power supply chain network design problem for smart grid considering differential pricing and buy-back policies	Not Relevant to the Research Topic, Reviews, Registrations, Books, Patents
339	Tropp, H. Odenrick, P.	1988	Postural control in single‐limb stance	Not Relevant to the Research Topic, Reviews, Registrations, Books, Patents
340	Trescases, A.	2019	Digital platforms: The insurers of the twenty-first century?	Not Relevant to the Research Topic, Reviews, Registrations, Books, Patents
341	Treiber, F. A. Lott, J. Duncan, J. Slavens, G. Davis, H.	1998	Effects of theraband and lightweight dumbbell training on shoulder rotation torque and serve performance in college tennis players	Not Relevant to the Research Topic, Reviews, Registrations, Books, Patents
342	Treder, Steve	2005	1972: The Year That Changed Everything	Not Relevant to the Research Topic, Reviews, Registrations, Books, Patents
343	Trbovich, M. Koek, W. Ortega, C.	2019	Efficacy of water spray for evaporative cooling in athletes with spinal cord injury	Not Relevant to the Research Topic, Reviews, Registrations, Books, Patents
344	Travis, S. K. Zwetsloot, K. A. Mujika, I. Stone, M. H. Bazyler, C. D.	2021	Skeletal Muscle Adaptations and Performance Outcomes Following a Step and Exponential Taper in Strength Athletes	Not Relevant to the Research Topic, Reviews, Registrations, Books, Patents
345	Trautman, Michaela E. Braucher, Leah N. Elliehausen, Christian Zhu, Wenyuan Kumari, Santosh Zelenovskiy, Esther Green, Madelyn Sonsalla, Michelle M. Chun-Yang, Yeh Hornberger, Troy A. Konopka, Adam R. Lamming, Dudley	2022	Resistance exercise protects mice from protein-induced metabolic dysfunction	Not Relevant to the Research Topic, Reviews, Registrations, Books, Patents
346	Tran, Q. Vo, B. Dinh, T. Duong, D.	2011	Automatic player detection, tracking and mapping to field model for broadcast soccer videos	Not Relevant to the Research Topic, Reviews, Registrations, Books, Patents
347	Tozanli, S. El Hadad Gauthier, F.	2007	Governance of the global value chain and coordination of local players: Fresh tomato export sector in Morocco and Turkey	Not Relevant to the Research Topic, Reviews, Registrations, Books, Patents
348	Touboulic, A. Chicksand, D. Walker, H.	2014	Managing Imbalanced Supply Chain Relationships for Sustainability: A Power Perspective	Not Relevant to the Research Topic, Reviews, Registrations, Books, Patents
349	Torres Reyes, Francisco Javier	2016	Human Motion: Analysis of Similarity and Dissimilarity Using Orthogonal Changes of Direction on Given Trajectories	Not Relevant to the Research Topic, Reviews, Registrations, Books, Patents
350	Torabi, T. P. Bencke, J. van den Tillaar, R.	2024	The Closed Kinetic Chain Upper Extremity Stability Test (CKCUEST) Performance in Elite Team Handball Players Playing with Shoulder Pain, Previous Pain, or No Pain	Not Relevant to the Research Topic, Reviews, Registrations, Books, Patents
351	Toprak Çağlın, E. Damat, M. Uysal, H. Ş Korkmaz, S. Bogdan Alexandru, A.	2023	Effect of joint distraction exercises with elastic band during warm-up on maximum strength performance in male bodybuilders: A cross-sectional study	Not Relevant to the Research Topic, Reviews, Registrations, Books, Patents
352	Tooth, C. Schwartz, C. Fransolet, C. Tubez, F. Colman, D. Croisier, J. L. Forthomme, B.	2020	Influence of scapular dyskinesis, kinesiotaping and fatigue on tennis serve performance	Not Relevant to the Research Topic, Reviews, Registrations, Books, Patents
353	Tooth, C. Schwartz, C. Croisier, J. L. Gofflot, A. Bornheim, S. Forthomme, B.	2024	Upper limb functional testing: does age, gender, and sport influence performance?	Not Relevant to the Research Topic, Reviews, Registrations, Books, Patents
354	Tomasovsky, R. Opetová, M. Havlikova, J. Mikus, P. Maráková, K.	2023	Capillary electrophoresis on-line hyphenated with mass spectrometry for analysis of insulin-like growth factor-1 in pharmaceutical preparations	Not Relevant to the Research Topic, Reviews, Registrations, Books, Patents
355	Tolfree, David	2008	Progress in commercialising micro-nanotechnology in the UK	Not Relevant to the Research Topic, Reviews, Registrations, Books, Patents
356	Tokish, J. M.	2014	Acquired and adaptive changes in the throwing athlete: Implications on the disabled throwing shoulder	Not Relevant to the Research Topic, Reviews, Registrations, Books, Patents
357	Tobin, D. P.	2014	Advanced strength and power training for the elite athlete	Not Relevant to the Research Topic, Reviews, Registrations, Books, Patents
358	Tilson, B.	1999	A Tidal Wave for Change: The case of the automotive supply chain in the West Midlands	Not Relevant to the Research Topic, Reviews, Registrations, Books, Patents
359	Tilleman, Lesley Abbruzzetti, Stefania Ciaccio, Chiara De Sanctis, Giampiero Nardini, Marco Pesce, Alessandra Desmet, Filip Moens, Luc Sabine Van, Doorslaer Bruno, Stefano Bolognesi, Martino Ascenzi, Paolo Coletta, Massimo Viappiani, Cristiano Dewilde, Sylvia	2015	Structural Bases for the Regulation of CO Binding in the Archaeal Protoglobin from Methanosarcina acetivorans	Not Relevant to the Research Topic, Reviews, Registrations, Books, Patents
360	Tian, Y. Ma, J. Xie, L. Koivumäki, T. Seppänen, V.	2020	Coordination and control of multi-channel supply chain driven by consumers’ channel preference and sales effort	Not Relevant to the Research Topic, Reviews, Registrations, Books, Patents
361	Tian, Y. Ma, J. Lou, W.	2018	Research on supply chain stability driven by consumer’s channel preference based on complexity theory	Not Relevant to the Research Topic, Reviews, Registrations, Books, Patents
362	Tian, L. Hu, B.	2023	The impacts of blockchain adoption on pricing and efforts decisions in online game supply chains with information asymmetry	Not Relevant to the Research Topic, Reviews, Registrations, Books, Patents
363	Thomas, M. Shetty, S.	2022	Block chain Technology Adoption in various Domains and the way of getting Double Security	Not Relevant to the Research Topic, Reviews, Registrations, Books, Patents
364	Thomas, C. Bhardwaj, D. Velidi, G. Guven, U.	2021	Design Case Study of a LEO Tourism Spot: Orbital, Logistical and Economic Considerations	Not Relevant to the Research Topic, Reviews, Registrations, Books, Patents
365	Thokala, N. K. Paresh, S. Chandra, M. G.	2022	An effective electrical load disaggregation approach for low-sampled smart meter data	Not Relevant to the Research Topic, Reviews, Registrations, Books, Patents
366	Thiagarajan, K. P. Lackner, M. Manwell, J. F. Breger, D. Arwade, S. R. Myers, A. Hajjar, J. Courtney, F. Hines, E. Niezrecki, C. Kirincich, A. Lohrenz, S. Cash, D.	2018	The Massachusets Research partnership MRP and the parthnership of offshore wind energy research in the US Power-US: Implications for the development of the offshore wind energy industy in the Commonwealth and the nation	Not Relevant to the Research Topic, Reviews, Registrations, Books, Patents
367	Theodoropoulou, M. A. Psarra, A. Erhardt, M. Nikolaou, A. Gerogiannopoulou, A. D. D. Hadjipavlou-Litina, D. Hayashi, D. Dennis, E. A. Huwiler, A. Kokotos, G.	2022	<i>N</i>-Acylated and <i>N</i>-Alkylated 2-Aminobenzothiazoles Are Novel Agents That Suppress the Generation of Prostaglandin E<sub>2</sub>	Not Relevant to the Research Topic, Reviews, Registrations, Books, Patents
368	Thanos, G. Agiatzidou, E. Courcoubetis, C. Stamoulis, G. D.	2010	Grid business models	Not Relevant to the Research Topic, Reviews, Registrations, Books, Patents
369	Thambi, K.	2020	Benhaus – A landmark decision, one less hoop for contract miners but a clarion call for an overhaul of the South African mining regime	Not Relevant to the Research Topic, Reviews, Registrations, Books, Patents
370	Thackeray, F.	2002	New corporate strategies emerge	Not Relevant to the Research Topic, Reviews, Registrations, Books, Patents
371	Tesch, P. A. Colliander, E. B. Kaiser, P.	1986	Muscle metabolism during intense, heavy-resistance exercise	Not Relevant to the Research Topic, Reviews, Registrations, Books, Patents
372	Terzis, P.	2023	Law and the political economy of AI production	Not Relevant to the Research Topic, Reviews, Registrations, Books, Patents
373	Terry, A. C. Thelen, M. D. Crowell, M. Goss, D. L.	2018	THE MUSCULOSKELETAL READINESS SCREENING TOOL- ATHLETE CONCERN FOR INJURY & PRIOR INJURY ASSOCIATED WITH FUTURE INJURY	Not Relevant to the Research Topic, Reviews, Registrations, Books, Patents
374	Terazono, Emiko	2017	Jera and EDF combine LNG trading arms for global push	Not Relevant to the Research Topic, Reviews, Registrations, Books, Patents
375	Teraoka, Y. Osumi, S. Hohjo, H.	2003	Some Stackelberg type location game	Not Relevant to the Research Topic, Reviews, Registrations, Books, Patents
376	Templeton, D. M. Moehle, K.	2014	Structural aspects of molecular recognition in the immune system. Part I: Acquired immunity	Not Relevant to the Research Topic, Reviews, Registrations, Books, Patents
377	Temir, K. Yalim, O. F.	2019	A Method of Electro-Mechanical Packaging with Embedded Cooling to Design Fully-Functional Core Structures for Scalable Active Phased Array Radars	Not Relevant to the Research Topic, Reviews, Registrations, Books, Patents
378	Tellis, G. J.	2023	Advertising Effectiveness	Not Relevant to the Research Topic, Reviews, Registrations, Books, Patents
379	Tejedor, R. L. V. Najfeld, M. López-Vidriero, E.	2022	Tennis	Not Relevant to the Research Topic, Reviews, Registrations, Books, Patents
380	Teixeira, A. S. S. Silva, P. L. Cintra, S. P. Viegas, F. Mendonça, L. D. Bittencourt, N. F. N.	2021	Concurrent validation and reference values of gluteus medius clinical test	Not Relevant to the Research Topic, Reviews, Registrations, Books, Patents
381	Tedeschi, R. Giorgi, F.	2024	Stretching the limits: A systematic review of tissue flossing's impact on exercise performance	Not Relevant to the Research Topic, Reviews, Registrations, Books, Patents
382	Tazji, Mehdi Khaleghi Sadeghi, Hassan Abbasi, Ali Aziminia, Mohammad Shahhosseini, Ali Mohammad Ebrahim, Marjani Koumantakis, George A.	2023	The Effects of Core Stabilization Trunk Muscle Fatigue on Lower Limb Stiffness of Basketball Players	Not Relevant to the Research Topic, Reviews, Registrations, Books, Patents
383	Taylor, J. B. Nguyen, A. D. Parry, H. A. Zuk, E. F. Stewart Pritchard, N. Ford, K. R.	2019	MODIFYING MIDSOLE STIFFNESS OF BASKETBALL FOOTWEAR AFFECTS FOOT AND ANKLE BIOMECHANICS	Not Relevant to the Research Topic, Reviews, Registrations, Books, Patents
384	Taubert, A. M. Lahl, M. Stoldt, J. Wenzel, K. Schimmang-Esche, A. Schlegel, A. Putz, M.	2018	Holisitc innovation for green production: Ultra-short process chains and renewable energy in automotive manufacturing	Not Relevant to the Research Topic, Reviews, Registrations, Books, Patents
385	Tasiopoulos, I. Nikolaidis, P. T. Tripolitsioti, A. Stergioulas, A. Rosemann, T. Knechtle, B.	2018	Isokinetic characteristics of amateur boxer athletes	Not Relevant to the Research Topic, Reviews, Registrations, Books, Patents
386	Taş, B. Ok, E. Akalp, U. Bingül, B. M. Gelen, E.	2024	Effect of lower extremity joint distraction exercises during warm-up on range of motion, flexibility, and jump performance in femalvolleyball players	Not Relevant to the Research Topic, Reviews, Registrations, Books, Patents
387	Tarnopolsky, M. A. Gibala, M. Jeukendrup, A. E. Phillips, S. M.	2005	Nutritional needs of elite endurance athletes. Part II: Dietary protein and the potential role of caffeine and creatine	Not Relevant to the Research Topic, Reviews, Registrations, Books, Patents
388	Tarik, M. Ramakrishnan, L. Bhatia, N. Goswami, R. Kandasamy, D. Roy, A. Chandran, D. S. Singh, A. Upadhyay, A. D. Kalaivani, M. Neelamraju, J. Madempudi, R. S. Rajan, R.	2022	The effect of Bacillus coagulans Unique IS-2 supplementation on plasma amino acid levels and muscle strength in resistance trained males consuming whey protein: a double-blind, placebo-controlled study	Not Relevant to the Research Topic, Reviews, Registrations, Books, Patents
389	Tanimoto, M. Tehrani, M. P. Fujii, T. Yendo, T.	2012	FTV for 3-D Spatial Communication	Not Relevant to the Research Topic, Reviews, Registrations, Books, Patents
390	Tang, Y. Chen, Z. Lin, X.	2022	Characteristics and Rehabilitation Training Effects of Shoulder Joint Dysfunction in Volleyball Players under the Background of Artificial Intelligence	Not Relevant to the Research Topic, Reviews, Registrations, Books, Patents
391	Tang, K. Kumara, S. R. T.	2005	Cooperation in a multi-stage game for modeling distributed task delegation in a supply chain procurement problem	Not Relevant to the Research Topic, Reviews, Registrations, Books, Patents
392	Tang, F. C. Chan, C. C. Kuo, P. L.	2014	Contribution of creatine to protein homeostasis in athletes after endurance and sprint running	Not Relevant to the Research Topic, Reviews, Registrations, Books, Patents
393	Tang, F. C.	1996	Plasma branched-chain amino acid changes during energetic stress	Not Relevant to the Research Topic, Reviews, Registrations, Books, Patents
394	Tan, W. Shrestha, D. Jeong, S. R.	2019	Digital tourism development and sustainability model for Nepal	Not Relevant to the Research Topic, Reviews, Registrations, Books, Patents
395	Tan, G. N. D.	2021	A Business-Model Approach on Strategic Flexibility of Firms in a Shifting Value Chain: The Case of Coffee Processors in Amadeo and Silang, Cavite, Philippines	Not Relevant to the Research Topic, Reviews, Registrations, Books, Patents
396	Tambo, T. Lydekaityte, J.	2019	Smart and interactive packaging—on long term studies and technological enablers in retailing of consumer packaged goods (CPG)	Not Relevant to the Research Topic, Reviews, Registrations, Books, Patents
397	Talmage, Jessica Lee Downs	2021	The Effects of Increased Workload on Softball Pitching Mechanics, Range of Motion, and Strength	Not Relevant to the Research Topic, Reviews, Registrations, Books, Patents
398	Takaindisa, Joyce	2020	Transnational Mothering, Patterns and Strategies of Care-Giving by Zimbabwean Domestic Workers in Botswana: A Multi-Sited Approach	Not Relevant to the Research Topic, Reviews, Registrations, Books, Patents
399	Tabuga, Aubrey D. Lavado, Rouselle F. Reyes, Celia M. Asis, Ronina D. Datu, Maria Blesila G.	2011	A Profile of the Philippine Pharmaceutical Sector	Not Relevant to the Research Topic, Reviews, Registrations, Books, Patents
400	Tabe-Ojong, M. P. J. Nana, I. Zimmermann, A. Jafari, Y.	2024	Trends and evolution of global value chains in food and agriculture: Implications for food security and nutrition	Not Relevant to the Research Topic, Reviews, Registrations, Books, Patents
401	Tabatabaei, S. M. Daneshmandi, H. Norasteh, A. A. Nia, H. S.	2018	Functional movement screening tests for the prediction of injuries in volleyball: A qualitative study	Not Relevant to the Research Topic, Reviews, Registrations, Books, Patents
402	Swinton, P. A. D. Stewart, A. Keogh, J. W. L. Agouris, I. Lloyd, R.	2011	Kinematic and kinetic analysis of maximal velocity deadlifts performed with and without the inclusion of chain resistance	Not Relevant to the Research Topic, Reviews, Registrations, Books, Patents
403	Swinton, Paul Alan	2013	A biomechanical investigation of contemporary powerlifting training practices and their potential application to athletic development	Not Relevant to the Research Topic, Reviews, Registrations, Books, Patents
404	Swart, Johannes Jacobus Wessel	2021	The Effectiveness of Exercise Interventions to Prevent Shoulder Injuries in Sport: A Systematic Review and Meta-Analysis	Not Relevant to the Research Topic, Reviews, Registrations, Books, Patents
405	Swanson, Karen Jane	2009	A clinical and biomechanical profile of female athletes with and without patellofemoral pain	Not Relevant to the Research Topic, Reviews, Registrations, Books, Patents
406	Swanenburg, Teun J. B.	1994	Multimedia markets: The stakes and the players	Not Relevant to the Research Topic, Reviews, Registrations, Books, Patents
407	Svoboda, Z. Janura, M. Kutilek, P. Janurova, E.	2016	Relationships between movements of the lower limb joints and the pelvis in open and closed kinematic chains during a gait cycle	Not Relevant to the Research Topic, Reviews, Registrations, Books, Patents
408	Suwanwela, C.	2011	The role of universities amid the challenges of the knowledge society	Not Relevant to the Research Topic, Reviews, Registrations, Books, Patents
409	Sutton-Brady, C. Taylor, T. Kamvounias, P.	2017	Private label brands: a relationship perspective	Not Relevant to the Research Topic, Reviews, Registrations, Books, Patents
410	Suomi, R. Salmivalli, L.	2003	Electronic prescriptions: Developments in Finland	Not Relevant to the Research Topic, Reviews, Registrations, Books, Patents
411	Sundaresan, Janani	2024	Optimal Communication Complexity of Chained Index	Not Relevant to the Research Topic, Reviews, Registrations, Books, Patents
412	Sun, S. L. Yang, X.	2012	Absorptive capacities and innovation in an emerging wind turbine industry	Not Relevant to the Research Topic, Reviews, Registrations, Books, Patents
413	Sun, P.	2022	Rehabilitation Training and Prevention of Athlete's Hind Thigh Muscle Injury Based on IoT Intelligent Data	Not Relevant to the Research Topic, Reviews, Registrations, Books, Patents
414	Sun, L. Ma, J.	2016	Study and simulation on dynamics of a risk-averse supply chain pricing model with dual-channel and incomplete information	Not Relevant to the Research Topic, Reviews, Registrations, Books, Patents
415	Sulyok, S. Wankell, M. Alzheimer, C. Werner, S.	2004	Activin: An important regulator of wound repair, fibrosis, and neuroprotection	Not Relevant to the Research Topic, Reviews, Registrations, Books, Patents
416	Sullivan, R. Lee	1991	Best Buy's Leading Edge	Not Relevant to the Research Topic, Reviews, Registrations, Books, Patents
417	Sullivan, J. D.	2006	The end-stage renal disease industry and exit strategies for nephrologists	Not Relevant to the Research Topic, Reviews, Registrations, Books, Patents
418	Sukphisal, B. Wongsurawat, W.	2017	Challenges for the development of an integrated agro-food-energy-biochemical nexus in Thailand	Not Relevant to the Research Topic, Reviews, Registrations, Books, Patents
419	Suchomel, T. J. Nimphius, S. Bellon, C. R. Stone, M. H.	2018	The Importance of Muscular Strength: Training Considerations	Not Relevant to the Research Topic, Reviews, Registrations, Books, Patents
420	Subacchi, P.	2008	New power centres and new power brokers: Are they shaping a new economic order?	Not Relevant to the Research Topic, Reviews, Registrations, Books, Patents
421	Suarez-García, M. López-Mardomingo, P. Nah-Mohamed, M. Cuesta-Barriuso, R.	2021	Improved shoulder stability through plyometric, proprioceptive and strength exercises in rugby players. A randomized clinical trial	Not Relevant to the Research Topic, Reviews, Registrations, Books, Patents
422	Strutzenberger, G. Ellenberger, L. Bruhin, B. Frey, W. O. Scherr, J. Spörri, J.	2022	Deadbug Bridging Performance in 6- to 15-Year-Old Competitive Alpine Skiers-A Cross-Sectional Study	Not Relevant to the Research Topic, Reviews, Registrations, Books, Patents
423	Strüder, H. K. Hollmann, W. Duperly, J. Weber, K.	1995	Amino acid metabolism in tennis and its possible influence on the neuroendocrine system	Not Relevant to the Research Topic, Reviews, Registrations, Books, Patents
424	Strauss, Karyn	1999	Planet Smoothie orbits new growth strategy	Not Relevant to the Research Topic, Reviews, Registrations, Books, Patents
425	Straight, Beverley	1998	The residences on Georgia	Not Relevant to the Research Topic, Reviews, Registrations, Books, Patents
426	Storelli, Jennifer	2018	Water on a mission	Not Relevant to the Research Topic, Reviews, Registrations, Books, Patents
427	Stokols, A. Kollar, J.	2024	Extended state infrastructure power in an age of networked competition: The cases of Thailand and Taiwan	Not Relevant to the Research Topic, Reviews, Registrations, Books, Patents
428	Stock, J. R. Broadus, C. J.	2006	DOCTORAL RESEARCH IN SUPPLY CHAIN MANAGEMENT AND/OR LOGISTICS-RELATED AREAS: 1999–2004	Not Relevant to the Research Topic, Reviews, Registrations, Books, Patents
429	Stepto, N. K. Coffey, V. G. Carey, A. L. Ponnampalam, A. P. Canny, B. J. Powell, D. Hawley, J. A.	2009	Global gene expression in skeletal muscle from well-trained strength and endurance athletes	Not Relevant to the Research Topic, Reviews, Registrations, Books, Patents
430	Stȩpień, A. Bober, T. Zawadzki, J.	2011	The kinematics of trunk and upper extremities in one-handed and two-handed backhand stroke	Not Relevant to the Research Topic, Reviews, Registrations, Books, Patents
431	Stebbings, Georgina K. Williams, Alun G. Herbert, Adam J. Lockey, Sarah J. Heffernan, Shane M. Erskine, Robert M. Morse, Christopher I. Day, Stephen H.	2016	P-43 Titin genotype is associated with skeletal muscle fascicle length in recreationally active men and running performance in habitually trained marathon runners	Not Relevant to the Research Topic, Reviews, Registrations, Books, Patents
432	Stazi, A.	2007	Technological convergence and competition on the edge - "Emerging markets" and their regulation	Not Relevant to the Research Topic, Reviews, Registrations, Books, Patents
433	Stastny, P. Lehnert, M. De Ste Croix, M. Petr, M. Svoboda, Z. Maixnerova, E. Varekova, R. Botek, M. Petrek, M. Kocourkova, L. Cieszczyk, P.	2019	Effect of COL5A1, GDF5, and PPARA Genes on a Movement Screen and Neuromuscular Performance in Adolescent Team Sport Athletes	Not Relevant to the Research Topic, Reviews, Registrations, Books, Patents
434	Stanley, David RPh	2015	The tiny alternative to the pharmacy megamerger	Not Relevant to the Research Topic, Reviews, Registrations, Books, Patents
435	Stallo, C. Salvatori, P. Coluccia, A. Neri, A. Rispoli, F.	2020	GNSS anti-JAM RF-to-RF on board unit for ERTMS train control	Not Relevant to the Research Topic, Reviews, Registrations, Books, Patents
436	St. Denis, Renee Skurnac, Steve	1998	Information technology product recycling an OEM/recycler collaboration	Not Relevant to the Research Topic, Reviews, Registrations, Books, Patents
437	Sreenivasan, A. Suresh, M.	2023	Exploring the contribution of sustainable entrepreneurship toward sustainable development goals: A bibliometric analysis	Not Relevant to the Research Topic, Reviews, Registrations, Books, Patents
438	Springham, M. Singh, N. Stewart, P. Matthews, J. Jones, I. Norton-Sherwood, C. May, D. Trehan Sharma, S. Salter, J. Strudwick, A. J. Shaw, J.	2024	Acute neuromuscular and perceptual responses to U-18 English Premier League academy football match play	Not Relevant to the Research Topic, Reviews, Registrations, Books, Patents
439	Springham, M. Singh, N. Stewart, P. Matthews, J. Jones, I. Norton-Sherwood, C. May, D. Salter, J. Strudwick, A. J. Shaw, J. W.	2024	Countermovement Jump and Isometric Strength Test–Retest Reliability in English Premier League Academy Football Players	Not Relevant to the Research Topic, Reviews, Registrations, Books, Patents
440	Springham, M. Singh, N. Stewart, P. Jones, I. Sherwood, C. May, D. Salter, J. Strudwick, A. J. Shaw, J. W.	2025	Neuromuscular fatigue in English Premier League academy football players: Within- and cross-season responses	Not Relevant to the Research Topic, Reviews, Registrations, Books, Patents
441	Spring, H. Jordan, K.	1994	Maximal and high-velocity power. A study in Swiss male and female national ski athletes	Not Relevant to the Research Topic, Reviews, Registrations, Books, Patents
442	Špička, J.	2013	The competitive environment in the dairy industry and its impact on the food industry	Not Relevant to the Research Topic, Reviews, Registrations, Books, Patents
443	Spenceley, A. Meyer, D.	2012	Tourism and poverty reduction: Theory and practice in less economically developed countries	Not Relevant to the Research Topic, Reviews, Registrations, Books, Patents
444	Spearing, Harriet Tawn, Jonathan Irons, David Paulden, Tim	2023	Modelling intransitivity in pairwise comparisons with application to baseball data	Not Relevant to the Research Topic, Reviews, Registrations, Books, Patents
445	Soylu, Caglar Altundag, Emre	2024	Rewiring for Victory: Neuro-Athletic Training Enhances Flexibility, Serve Speed, and Upper Limb Performance in Elite Volleyball Players—A Randomized Controlled Trial	Not Relevant to the Research Topic, Reviews, Registrations, Books, Patents
446	Soylu, C. Altundag, E.	2024	Rewiring for Victory: Neuro-Athletic Training Enhances Flexibility, Serve Speed, and Upper Limb Performance in Elite Volleyball Players-A Randomized Controlled Trial	Not Relevant to the Research Topic, Reviews, Registrations, Books, Patents
447	Sousa, T. D. Blache, Y. Degot, M. Rogowski, I.	2025	Influence of phase and dominance on ground reaction forces and upper extremity muscle activity during the modified-Closed Kinetic Chain Upper Extremity Stability Test	Not Relevant to the Research Topic, Reviews, Registrations, Books, Patents
448	Soto-Rey, J. Pérez-Tejero, J. Rojo-González, J. J. Álvarez-Ortiz, J. C.	2015	Evaluation of visual reaction time in sprinters with hearing impairment: A pilot study	Not Relevant to the Research Topic, Reviews, Registrations, Books, Patents
449	Sorokina, I. Mushegian, A.	2017	Rotational restriction of nascent peptides as an essential element of co-translational protein folding: Possible molecular players and structural consequences	Not Relevant to the Research Topic, Reviews, Registrations, Books, Patents
450	Soria, B. de la Cruz, I. Campos, I.	2012	Impact of regulatory asymmetries in internet value chain	Not Relevant to the Research Topic, Reviews, Registrations, Books, Patents
451	Song, Y. H. Ha, S. M. Yook, J. S. Ha, M. S.	2019	Interactive improvements of visual and auditory function for enhancing performance in youth soccer players	Not Relevant to the Research Topic, Reviews, Registrations, Books, Patents
452	Song, Qingshuo	2006	Numerical methods for control and games of regime -switching diffusion systems: Algorithms, analysis, and computations	Not Relevant to the Research Topic, Reviews, Registrations, Books, Patents
453	Solheim, Shelley	2007	Solution Providers Sign Off On Digital Displays	Not Relevant to the Research Topic, Reviews, Registrations, Books, Patents
454	Soleimani, H.	2021	A new sustainable closed-loop supply chain model for mining industry considering fixed-charged transportation: A case study in a travertine quarry	Not Relevant to the Research Topic, Reviews, Registrations, Books, Patents
455	Sohal, A. S. Perry, M.	2006	Major business-environment influences on the cereal products industry supply chain: An Australian study	Not Relevant to the Research Topic, Reviews, Registrations, Books, Patents
456	Soejima, K. Yamaguchi, N. Fukuda, O. Okumura, H.	2020	Puyo Puyo AI using Monte Carlo tree search	Not Relevant to the Research Topic, Reviews, Registrations, Books, Patents
457	Sochacki, K. R. Freehill, M. T.	2023	Evaluation of the Thrower’s Shoulder	Not Relevant to the Research Topic, Reviews, Registrations, Books, Patents
458	Sobko, I. N. Ischenko, A. A. Khrapov, S. B. Pasichna, T. V.	2019	Use of unstable supports and exercises to control the position of the center of gravity in the training process of female basketball players aged 13-14	Not Relevant to the Research Topic, Reviews, Registrations, Books, Patents
459	Snodgrass, Sam Ontanon, Santiago	2017	Procedural level generation using multi-layer level representations with MdMCs	Not Relevant to the Research Topic, Reviews, Registrations, Books, Patents
460	Smits, R.	2002	Innovation studies in the 21st century: Questions from a user's perspective	Not Relevant to the Research Topic, Reviews, Registrations, Books, Patents
461	Smith, R. Meyer, I.	2016	Futures approaches in ICT for agriculture policy development in South Africa: Using value chain frameworks to enhance validity	Not Relevant to the Research Topic, Reviews, Registrations, Books, Patents
462	Smith, M. J. Melton, P.	1981	Isokinetic versus isotonic variable-resistance training	Not Relevant to the Research Topic, Reviews, Registrations, Books, Patents
463	Smith, M.	2020	Ambiguities dull lustre of carbon-neutral LNG	Not Relevant to the Research Topic, Reviews, Registrations, Books, Patents
464	Smith, F.	1982	Strength training modes: Dynamic variable resistance and the universal system	Not Relevant to the Research Topic, Reviews, Registrations, Books, Patents
465	Smith, A.	2013	Europe and an inter-dependent world: Uneven geo-economic and geo-political developments	Not Relevant to the Research Topic, Reviews, Registrations, Books, Patents
466	Smit, E. van der Hoeven, J. Giaretta, D.	2011	Avoiding a digital dark age for data: Why publishers should care about digital preservation	Not Relevant to the Research Topic, Reviews, Registrations, Books, Patents
467	Slywotzky, A. Hoban, C.	2007	Stop competing yourself to death: Strategic collaboration among rivals	Not Relevant to the Research Topic, Reviews, Registrations, Books, Patents
468	Slovick, Murray	1992	Flexible Flyer: Denonet LA-2150K Plays CDs, CD-Vs, CD+Gs, LVs, and Karaoke, Too!	Not Relevant to the Research Topic, Reviews, Registrations, Books, Patents
469	Skoglund, Elisabeth	2021	Muscular Aging and Its Relation to Physical Activity and Function: Longitudinal and Cross-Sectional Analyses	Not Relevant to the Research Topic, Reviews, Registrations, Books, Patents
470	Sivaram, S. Ilkbahar, A.	2023	Searching for Nonlinearity: Scaling Limits in NAND Flash	Not Relevant to the Research Topic, Reviews, Registrations, Books, Patents
471	Sirago, G. Pellegrino, M. A. Bottinelli, R. Franchi, M. V. Narici, M. V.	2023	Loss of neuromuscular junction integrity and muscle atrophy in skeletal muscle disuse	Not Relevant to the Research Topic, Reviews, Registrations, Books, Patents
472	Si-Qi, M. Li, Q.	2018	Muscle strength parameters of single joint or joint chain under different motion modes and angular velocities by isokinetic muscle test	Not Relevant to the Research Topic, Reviews, Registrations, Books, Patents
473	Sinha, P. Shankar, R. Vrat, P. Mathur, S.	2020	Power distribution reforms: Delhi’s Public–Private Partnership model: a boost to the sector	Not Relevant to the Research Topic, Reviews, Registrations, Books, Patents
474	Singhal, A. Sood, S. Singh, V.	2004	Creating and preserving value in the textile and apparel supply chain: From fibre to retail	Not Relevant to the Research Topic, Reviews, Registrations, Books, Patents
475	Singh, R. Sandhu, H. S. Metri, B. A. Kaur, R.	2014	Supply chain management practices, competitive advantage and organizational performance: A confirmatory factor model	Not Relevant to the Research Topic, Reviews, Registrations, Books, Patents
476	Singh, N. Samarth, R. M. Vashishth, A. Pareek, A.	2024	Amaranthus as a potential dietary supplement in sports nutrition	Not Relevant to the Research Topic, Reviews, Registrations, Books, Patents
477	Singh, M. K. Sharma, S. Pavnaskar, V. Chakravarty, B. Surase, N.	2024	Methodology for Calculating Use-Phase Emissions for eMobility Subsystem Products	Not Relevant to the Research Topic, Reviews, Registrations, Books, Patents
478	Simonian, M. Mosallayi, M. Miraghajani, M. Feizi, A. Khosravi, S. Salehi, A. R. Mortazavi, D. Saberi, F. Salehi, R.	2018	Single nucleotide polymorphism rs696 in miR449a binding site of NFKBIA gene is correlated with risk of colorectal cancer	Not Relevant to the Research Topic, Reviews, Registrations, Books, Patents
479	Simon, J. P.	2016	User generated content – users, community of users and firms: toward new sources of co-innovation?	Not Relevant to the Research Topic, Reviews, Registrations, Books, Patents
480	Simim, M. A. M. Da Mota, G. R. Marocolo, M. Da Silva, B. V. C. De Mello, M. T. Bradley, P. S.	2018	The demands of amputee soccer impair muscular endurance and power indices but not match physical performance	Not Relevant to the Research Topic, Reviews, Registrations, Books, Patents
481	Simes, Jennifer B.	2002	Push software, not just call centers, gov't urged	Not Relevant to the Research Topic, Reviews, Registrations, Books, Patents
482	Simão Freitas, A.	2018	The magic circle and the art of leaving to repeat in childhood: Exercising and learning in the spheres	Not Relevant to the Research Topic, Reviews, Registrations, Books, Patents
483	Silvestri, R. Carloni, E. Morrone, D. Santovito, S.	2024	The role of blockchain technology in supply chain relationships: Balancing efficiency and relational dynamics	Not Relevant to the Research Topic, Reviews, Registrations, Books, Patents
484	Silva, R. S. Nakagawa, T. H.	2014	Patellar tendinopathy: Current concepts in nonoperative physical rehabilitation	Not Relevant to the Research Topic, Reviews, Registrations, Books, Patents
485	Silva Barros, B. R. D. Cavalcanti, I. B. S. Silva Júnior, N. D. Sousa, C. O.	2022	Correlation between upper limb function and clinical measures of shoulder and trunk mobility and strength in overhead athletes with shoulder pain	Not Relevant to the Research Topic, Reviews, Registrations, Books, Patents
486	Silva, A. M. Ribeiro, C. T. Bernardino, R. L. Jarak, I. Carvalho, R. A. Pereira-Sampaio, M. A. de Souza, D. B. Alves, M. G. Oliveira, P. F.	2022	Stress Hormone Corticosterone Controls Metabolic Mitochondrial Performance and Inflammatory Signaling of In Vitro Cultured Sertoli Cells	Not Relevant to the Research Topic, Reviews, Registrations, Books, Patents
487	Sigarev, A. V. Kosov, M. E. Buzdalina, O. B. Alandarov, R. A. Rykova, I. N.	2018	The role of chains in the Russian retail sector	Not Relevant to the Research Topic, Reviews, Registrations, Books, Patents
488	Sidana, T. Sharma, A.	2021	Roulette games and depths of words over finite commutative rings	Not Relevant to the Research Topic, Reviews, Registrations, Books, Patents
489	Sibila, M. Stuhec, S. Bon, M. Pori, P.	2005	Kinematic analysis of Ales PAJOVIC jump shot technique	Not Relevant to the Research Topic, Reviews, Registrations, Books, Patents
490	Siberry, Jan	2000	Covisint gets green light: automotive trading exchange passes FTC hurdle	Not Relevant to the Research Topic, Reviews, Registrations, Books, Patents
491	Siasos, G. Zaromitidou, M. Oikonomou, E. Mourouzis, K. Tsalamandris, S. Kioufis, S. Kokkou, E. Vavuranakis, M. Zografos, T. Antonopoulos, A. Dimitropoulos, S. Stefanadis, C. Papavassiliou, A. G. Tousoulis, D.	2015	Effects of CYP2C19 polymorphism on endothelial function, arterial stiffness and inflammation in coronary artery disease patients under clopidogrel treatment	Not Relevant to the Research Topic, Reviews, Registrations, Books, Patents
492	Shrader, Dustin	2018	Locker Room	Not Relevant to the Research Topic, Reviews, Registrations, Books, Patents
493	Shniderman, Elad	2021	Sync Variations	Not Relevant to the Research Topic, Reviews, Registrations, Books, Patents
494	Shnaiderman, M. Ben-Baruch, L.	2016	Control and enforcement in order to increase supplier inventory in a JIT contract	Not Relevant to the Research Topic, Reviews, Registrations, Books, Patents
495	Shinkle, J. Nesser, T. W. Demchak, T. J. McMannus, D. M.	2012	Effect of core strength on the measure of power in the extremities	Not Relevant to the Research Topic, Reviews, Registrations, Books, Patents
496	Shimura, T.	2021	The role of mitochondrial oxidative stress and the tumor microenvironment in radiation-related cancer	Not Relevant to the Research Topic, Reviews, Registrations, Books, Patents
497	Shi, R. Guo, X. Ren, D.	2025	How to extend the photovoltaic value chain? A blockchain-based strategy for photovoltaic-storage-hydrogen integration with green electricity trading	Not Relevant to the Research Topic, Reviews, Registrations, Books, Patents
498	Sheu, J. B. Gao, X. Q.	2014	Alliance or no alliance - Bargaining power in competing reverse supply chains	Not Relevant to the Research Topic, Reviews, Registrations, Books, Patents
499	Sheu, J. B.	2011	Bargaining framework for competitive green supply chains under governmental financial intervention	Not Relevant to the Research Topic, Reviews, Registrations, Books, Patents
500	Shestak, Y. Mulyk, V. Okun, D.	2020	Influence of the use of special exercises on the psychophysiological indicators of young boxers aged 15-16	Not Relevant to the Research Topic, Reviews, Registrations, Books, Patents
501	Sherman, David A. Sherman, Sarah G. Norte, Grant E.	2020	The Power of Language: Using the OPTIMAL Theory to Coach Your Patients to Recovery	Not Relevant to the Research Topic, Reviews, Registrations, Books, Patents
502	Shelbourne, K. D. Rowdon, G. A.	1994	ANTERIOR CRUCIATE LIGAMENT INJURY - THE COMPETITIVE ATHLETE	Not Relevant to the Research Topic, Reviews, Registrations, Books, Patents
503	Shchinnikov, P. A. Borush, O. V.	2018	Results of national generation reform and predictive information about power engineering market	Not Relevant to the Research Topic, Reviews, Registrations, Books, Patents
504	Shaw, T. Sergent, A.	2019	Improved Performance After Gluteus Complex Activation in a CrossFit Athlete Presenting With Knee Pain	Not Relevant to the Research Topic, Reviews, Registrations, Books, Patents
505	Shaw, M. E. Watson, E.	2011	Obama's masculinities: A landscape of essential contradictions	Not Relevant to the Research Topic, Reviews, Registrations, Books, Patents
506	Sharp, C. P. M. Pearson, D. R.	2010	Amino acid supplements and recovery from high-intensity resistance training	Not Relevant to the Research Topic, Reviews, Registrations, Books, Patents
507	Sharma, V. Szalachowski, P. Zhou, J.	2022	Evaluating Blockchain Protocols with Abusive Modeling	Not Relevant to the Research Topic, Reviews, Registrations, Books, Patents
508	Sharma, V. Raj, A. Chakraborty, A.	2023	Analysis of power dynamics in sustainable supply chain under non-linear demand setup	Not Relevant to the Research Topic, Reviews, Registrations, Books, Patents
509	Sharma, S. Malhotra, D.	2012	An integrated rational decision making and inventory management model for managing supply chain risks in EPC: a power sector case	Not Relevant to the Research Topic, Reviews, Registrations, Books, Patents
510	Sharma, S. Ghrouz, A. K. Hussain, M. E. Sharma, S. Aldabbas, M. Ansari, S.	2021	Progressive Resistance Exercises plus Manual Therapy Is Effective in Improving Isometric Strength in Overhead Athletes with Shoulder Impingement Syndrome: A Randomized Controlled Trial	Not Relevant to the Research Topic, Reviews, Registrations, Books, Patents
511	Sharma, R. Darbari, J. D. Yadavalli, V. S. S. Agarwal, V. Jha, P. C.	2020	Analytical Structural Model for Implementing Innovation Practices in Sustainable Food Value Chain	Not Relevant to the Research Topic, Reviews, Registrations, Books, Patents
512	Sharma, A. Hemanth, P. B. Bhavani, A. Dixit, A. C.	2023	Green Hydrogen for a Sustainable Future: Prospects and Challenges for Energy-Based Applications in Major Indian States by 2030	Not Relevant to the Research Topic, Reviews, Registrations, Books, Patents
513	Shariati, F. Poordeljoo, T. Zanjanchi, P.	2020	The Acute Toxicity of SiO sub2/sub and Fe sub 3 /sub O sub 4/sub Nano-particles on Daphnia magna	Not Relevant to the Research Topic, Reviews, Registrations, Books, Patents
514	Shariati, F. Poordeljoo, T. Zanjanchi, P.	2020	The Acute Toxicity of SiO2 and Fe3O4 Nano-particles on Daphnia magna	Not Relevant to the Research Topic, Reviews, Registrations, Books, Patents
515	Shao, L. Z. Destech Publicat, Inc	2016	Bundling Strategy in the Cooperative Supply Chain	Not Relevant to the Research Topic, Reviews, Registrations, Books, Patents
516	Shantia, Ali Aflaki, Sam Masini, Andrea	2015	Energy Efficiency Contracting in Supply Chains Under Asymmetric Bargaining Power	Not Relevant to the Research Topic, Reviews, Registrations, Books, Patents
517	Shalfawi, S. A. I. El Kailani, G. M. K.	2021	Bayesian estimation of the variation in strength and aerobic physical performances in young eumenorrheic female college students during a menstrual cycle	Not Relevant to the Research Topic, Reviews, Registrations, Books, Patents
518	Shalender, K.	2020	Electric vehicles business models: An integrative framework for adoption of electric mobility	Not Relevant to the Research Topic, Reviews, Registrations, Books, Patents
519	Shahsaheb, M. Minonejad, H. Zandi, S.	2023	The Effect of 8-week Online Scapular-focused Training on Scapular Kinematics, Proprioception, and Selected Muscles Strength in Female Volleyball Players With Glenohumeral Internal Rotation Deficit	Not Relevant to the Research Topic, Reviews, Registrations, Books, Patents
520	Shahmoradi, Somayeh Ahmadalipour, Ali Salehi, Mansoor	2014	Evaluation of ACE gene I/D polymorphism in Iranian elite athletes	Not Relevant to the Research Topic, Reviews, Registrations, Books, Patents
521	Shah, U. V. Tawfik, A. M.	2023	Freight Movements: An Analysis of Data Sources and Methods for Estimating Freight Exports and Imports of the San Joaquin Valley Counties	Not Relevant to the Research Topic, Reviews, Registrations, Books, Patents
522	Sgroi, T. A. Zajac, J. M.	2018	Return to Throwing after Shoulder or Elbow Injury	Not Relevant to the Research Topic, Reviews, Registrations, Books, Patents
523	Sexton, R. J.	2013	Market power, misconceptions, and modern agricultural markets	Not Relevant to the Research Topic, Reviews, Registrations, Books, Patents
524	Sewick, A. Kelly, J. D. th Rubin, B.	2012	Physical examination of the overhead athlete's shoulder	Not Relevant to the Research Topic, Reviews, Registrations, Books, Patents
525	Severin, A. C. Mellifont, D. B. Sayers, M. G. L.	2017	Influence of previous groin pain on hip and pelvic instep kick kinematics	Not Relevant to the Research Topic, Reviews, Registrations, Books, Patents
526	Severin, A. C. Danielsen, J. Falck Erichsen, J. Wold Eikevåg, S. Steinert, M. Ettema, G. Baumgart, J. K.	2021	Case Report: Adjusting Seat and Backrest Angle Improves Performance in an Elite Paralympic Rower	Not Relevant to the Research Topic, Reviews, Registrations, Books, Patents
527	Seven Gamze, Çobanoğlu Zorlular, Ali Keklik Sinem, Suner Esedullah, Akaras Gökdoğan, Çağatay Polat, Elif Aygün Kafa, Nihan Güzel Nevin, Atalay	2017	The relationship between pectoralis minor length, scapular muscle endurance and core endurance in athletes	Not Relevant to the Research Topic, Reviews, Registrations, Books, Patents
528	Serrien, Ben Clijsen, Ron Blondeel, Jonathan Goossens, Maggy Baeyens, Jean-Pierre	2015	Differences in ball speed and three-dimensional kinematics between male and female handball players during a standing throw with run-up	Not Relevant to the Research Topic, Reviews, Registrations, Books, Patents
529	Serrano-Aparicio, N. Ferrer, S. Świderek, K.	2022	Covalent Inhibition of the Human 20S Proteasome with Homobelactosin C Inquired by QM/MM Studies	Not Relevant to the Research Topic, Reviews, Registrations, Books, Patents
530	Serrano, Nathan Colenso-Semple, Lauren M. Lazauskas, Kara K. Siu, Jeremy W. Bagley, James R. Lockie, Robert G. Costa, Pablo B. Galpin, Andrew J.	2018	Extraordinary Fast-Twitch Fiber Abundance In Elite Weightlifters	Not Relevant to the Research Topic, Reviews, Registrations, Books, Patents
531	Serrano, Nathan	2018	Muscle Fiber Types of Elite Male and Female American Weightlifters	Not Relevant to the Research Topic, Reviews, Registrations, Books, Patents
532	Serada, A.	2023	Fancies Explained Converting Symbolic Capital into NFTs	Not Relevant to the Research Topic, Reviews, Registrations, Books, Patents
533	Sepahi Chavoshlou, A. Arshadi Khamseh, A. Naderi, B.	2019	An optimization model of three-player payoff based on fuzzy game theory in green supply chain	Not Relevant to the Research Topic, Reviews, Registrations, Books, Patents
534	Sen-Chowdhry, S. Syrris, P. Ward, D. Asimaki, A. Sevdalis, E. McKenna, W. J.	2007	Clinical and genetic characterization of families with arrhythmogenic right ventricular dysplasia/cardiomyopathy provides novel insights into patterns of disease expression	Not Relevant to the Research Topic, Reviews, Registrations, Books, Patents
535	Semko, B. Voronetsky, V. Jim, V.	2021	Investigation of the effectiveness of using additional equipment in the preparatory period of the annual macrocycle of highly qualified powerlifters	Not Relevant to the Research Topic, Reviews, Registrations, Books, Patents
536	Selz, Dorian Klein, Stefan	1998	Changing landscape of auto distribution	Not Relevant to the Research Topic, Reviews, Registrations, Books, Patents
537	Sellers-Rubio, R. Más-Ruiz, F. J.	2009	Technical efficiency in the retail food industry: The influence of inventory investment, wage levels, and age of the firm	Not Relevant to the Research Topic, Reviews, Registrations, Books, Patents
538	Sekerin, V. D. Dudin, M. N. Danko, T. P. Gorokhova, A. E. Shevtsov, V. V.	2017	Characteristics of the retail technology development in Russia: The case of large retail chains	Not Relevant to the Research Topic, Reviews, Registrations, Books, Patents
539	Seidel, M. Loch, C. Chahil, S.	2005	Quo vadis, automotive industry? A vision of possible industry transformations	Not Relevant to the Research Topic, Reviews, Registrations, Books, Patents
540	Segovia-Villarreal, M. Florez-Lopez, R. Ramon-Jeronimo, J. M.	2019	Berry supply chain management: An empirical approach	Not Relevant to the Research Topic, Reviews, Registrations, Books, Patents
541	Seel, N.	2006	Business strategies for the next-generation network	Not Relevant to the Research Topic, Reviews, Registrations, Books, Patents
542	Sedehi, M. S. Makui, A. Bolandifar, E.	2018	Component procurement strategy in TRIAD competitive supply chains	Not Relevant to the Research Topic, Reviews, Registrations, Books, Patents
543	Secchi, L. L. B. Kamonseki, D. H. Camargo, P. R. Mendonça, L. M.	2022	Is the isometric strength of the shoulder associated with functional performance tests in overhead athletes?	Not Relevant to the Research Topic, Reviews, Registrations, Books, Patents
544	Scott, David John Cranston	2018	Optimising the Prescription of Training for Post-Activation Potentiation in Rugby League Players	Not Relevant to the Research Topic, Reviews, Registrations, Books, Patents
545	Scott, D. J. Ditroilo, M. Marshall, P.	2018	Effect of accommodating resistance on the postactivation potentiation response in rugby league players	Not Relevant to the Research Topic, Reviews, Registrations, Books, Patents
546	Sciascia, Aaron D.	2016	Prospective Assessment of Return to Pre-Injured Levels of Activity	Not Relevant to the Research Topic, Reviews, Registrations, Books, Patents
547	Sciascia, A. Kibler, W. B.	2015	Scapular dyskinesis: Part I. overhead athletes	Not Relevant to the Research Topic, Reviews, Registrations, Books, Patents
548	Sciascia, A. Ben Kibler, W.	2006	The pediatric overhead athlete: What is the real problem?	Not Relevant to the Research Topic, Reviews, Registrations, Books, Patents
549	Sciarelli, M. Tani, M.	2015	Market-driven capabilities and sustainability of alliances by agricultural small and medium-sized enterprises	Not Relevant to the Research Topic, Reviews, Registrations, Books, Patents
550	Schweizer, L.	2005	Concept and evolution of business models	Not Relevant to the Research Topic, Reviews, Registrations, Books, Patents
551	Schuster, C. P. Dufek, D. F.	2011	The consumer or Else!: Consumer-centric business paradigms	Not Relevant to the Research Topic, Reviews, Registrations, Books, Patents
552	Schumerth, D. J.	2008	The nuclear renaissance materials of choice for surface condensers & BOP heat exchangers	Not Relevant to the Research Topic, Reviews, Registrations, Books, Patents
553	Schulz, John D.	2019	E-commerce is driving surge in "final-mile" deliveries, but who does it best?	Not Relevant to the Research Topic, Reviews, Registrations, Books, Patents
554	Schulz, F. N. Hanf, J. H.	2024	The market for non-alcoholic wine in Germany – Structural analysis and implications for competitive strategies	Not Relevant to the Research Topic, Reviews, Registrations, Books, Patents
555	Schudel, M. Bourmaud, J. Y.	2017	Modelling reserve management strategies and assessing impacts on short term markets with the OPTIMATE prototype simulation platform	Not Relevant to the Research Topic, Reviews, Registrations, Books, Patents
556	Schouten, Cory	2009	Ripe for Sale	Not Relevant to the Research Topic, Reviews, Registrations, Books, Patents
557	Schoff, James L.	2020	U.S.-Japan Technology Policy Coordination: Balancing Technonationalism With a Globalized World	Not Relevant to the Research Topic, Reviews, Registrations, Books, Patents
558	Schneider, H. Mianda, S. Odendaal, W. Chetty, T.	2023	Managing Local Health System Interdependencies: Referral and Outreach Systems for Maternal and Newborn Health in Three South African Districts	Not Relevant to the Research Topic, Reviews, Registrations, Books, Patents
559	Schilter, H. Findlay, A. D. Perryman, L. Yow, T. T. Moses, J. Zahoor, A. Turner, C. I. Deodhar, M. Foot, J. S. Zhou, W. Greco, A. Joshi, A. Rayner, B. Townsend, S. Buson, A. Jarolimek, W.	2019	The lysyl oxidase like 2/3 enzymatic inhibitor, PXS-5153A, reduces crosslinks and ameliorates fibrosis	Not Relevant to the Research Topic, Reviews, Registrations, Books, Patents
560	Schilling, D. T. Elazzazi, A. M.	2021	Shoulder strength and closed kinetic chain upper extremity stability test performance in division iii collegiate baseball and softball players	Not Relevant to the Research Topic, Reviews, Registrations, Books, Patents
561	Schek, A. Braun, H. Carlsohn, A. Großhauser, M. König, D. Lampen, A. Mosler, S. Nieß, A. Oberritter, H. Schäbethal, K. Stehle, P. Virmani, K. Ziegenhagen, R. Heseker, H.	2020	Position of the working group sports nutrition of the german nutrition society (Dge): Fats, fat loading, and sports performance	Not Relevant to the Research Topic, Reviews, Registrations, Books, Patents
562	Scheepers, M.	2003	Topological Games	Not Relevant to the Research Topic, Reviews, Registrations, Books, Patents
563	Scarlett, Bob	2007	Management Accounting - Performance Evaluation	Not Relevant to the Research Topic, Reviews, Registrations, Books, Patents
564	Scarborough, Donna Moxley Linderman, Shannon E. Sanchez, Javier E. Berkson, Eric M.	2019	Baseball Pitchers’ Kinematic Sequences and Their Relationship to Elbow and Shoulder Torque Production	Not Relevant to the Research Topic, Reviews, Registrations, Books, Patents
565	Scarano, F. R. Padgurschi, M. C. G. Pires, A. P. F. Castro, P. F. D. Farinaci, J. S. Bustamante, M. Metzger, J. P. Ometto, J. P. Seixas, C. S. Joly, C. A.	2019	Increasing effectiveness of the science-policy interface in the socioecological arena in Brazil	Not Relevant to the Research Topic, Reviews, Registrations, Books, Patents
566	Scalzini, S.	2023	The Legal Challenges of the Fourth Industrial Revolution: Copyright in the Digital Single Market: Between New Uses of Protected Content and Fairness Considerations	Not Relevant to the Research Topic, Reviews, Registrations, Books, Patents
567	Sayaca, C. Erkan, B.	2024	Does scapular dyskinesia affect upper extremity performance, proprioception, and body image in kickboxers? Case-control study	Not Relevant to the Research Topic, Reviews, Registrations, Books, Patents
568	Sawczuk, Marek Timshina, Yevgeniya Astratenkova, Irina V. Maciejewska-Karlowska, Agnieszka Leonska-Duniec, Agata Ficek, Krzysztof Mustafina, Leysan J. Cieszczyk, Pawel Klocek, Tomasz Ahmetov, Ildus I.	2013	The -9/+9 Polymorphism of the Bradykinin Receptor Beta 2 Gene and Athlete Status: A Study Involving Two European Cohorts	Not Relevant to the Research Topic, Reviews, Registrations, Books, Patents
569	Saurav, S. Potti, R.	2016	Cold chain logistics in India: A study	Not Relevant to the Research Topic, Reviews, Registrations, Books, Patents
570	Sarro, K. J. Brioschi, F. R. Andre Barbosa de Lira, C. Andrade, M. D. S. Vancini, R. L.	2019	Frequency and associated factors of poor knee alignment in young Brazilian volleyball players	Not Relevant to the Research Topic, Reviews, Registrations, Books, Patents
571	Sarkar, M. Seo, Y. W.	2021	Renewable energy supply chain management with flexibility and automation in a production system	Not Relevant to the Research Topic, Reviews, Registrations, Books, Patents
572	Sarkar, M. Hur, S. Sarkar, B.	2017	Effects of Variable Production Rate and Time-Dependent Holding Cost for Complementary Products in Supply Chain Model	Not Relevant to the Research Topic, Reviews, Registrations, Books, Patents
573	Saračević, Z. Atiković, A. Štuhec, S. S. Čuk, I.	2018	How kinematics influences shot put results in track and field of international level athletes (A case study)	Not Relevant to the Research Topic, Reviews, Registrations, Books, Patents
574	Santos, S. P. Lubomirsky, M. Kurz, R.	2013	Feasibility of gas pipeline projects - Impacting variables	Not Relevant to the Research Topic, Reviews, Registrations, Books, Patents
575	Santos, D. Massa, F. Dominguez, J. Morales, I. Del Castillo, J. Mattiozzi, A. Simini, F.	2021	Hamstring Torque, Velocity and Power Elastic Band Measurements during Hip Extension and Knee Flexion	Not Relevant to the Research Topic, Reviews, Registrations, Books, Patents
576	Sang, H. T. An, V. T. T.	2023	Making Middle-Power Alignment Work: Reinforcing Taiwan-Vietnam Collaboration in the Semiconductor Industry	Not Relevant to the Research Topic, Reviews, Registrations, Books, Patents
577	Sanchez-Sanchez, J. Clemente, F. M. Ramirez-Campillo, R. Rodríguez-Fernández, A.	2024	Elastic Bands During Half-Squats as A Re-Warm-Up Strategy for Youth Soccer Players' Performance	Not Relevant to the Research Topic, Reviews, Registrations, Books, Patents
578	Sanchez Rodrigues, V. Harris, I. Mason, R.	2015	Horizontal logistics collaboration for enhanced supply chain performance: an international retail perspective	Not Relevant to the Research Topic, Reviews, Registrations, Books, Patents
579	Samuelson, Kajsa	2022	Evaluation of Fraction Effective Force During Closed Chain Arm Coordination Tasks in Able-Bodied Persons and Athletes With Cerebral Palsy - An Experimental Cross-Sectional Study	Not Relevant to the Research Topic, Reviews, Registrations, Books, Patents
580	Samozino, Pierre Jean Romain, Rivière Rossi, Jérémy Jean-Benoit, Morin Jimenez-Reyes, Pedro	2018	How Fast Is a Horizontal Squat Jump?	Not Relevant to the Research Topic, Reviews, Registrations, Books, Patents
581	Salinas-García, M. E. Martínez-Sanz, J. M. Urdampilleta, A. Mielgo-Ayuso, J. Nayarro, A. N. Ortiz-Moncada, R.	2015	EFFECTS OF BRANCHED AMINO ACIDS IN ENDURANCE SPORTS: A REVIEW	Not Relevant to the Research Topic, Reviews, Registrations, Books, Patents
582	Salgado, M. Clempner, J. B.	2018	Measuring the emotional state among interacting agents: A game theory approach using reinforcement learning	Not Relevant to the Research Topic, Reviews, Registrations, Books, Patents
583	Salamatov, V. Y.	2016	Mega-regional trade agreements	Not Relevant to the Research Topic, Reviews, Registrations, Books, Patents
584	Salahaldin, L. Alexandri, E. Daidj, N.	2019	Business model analysis for the interaction between smart grid and mobile network operators	Not Relevant to the Research Topic, Reviews, Registrations, Books, Patents
585	Saini, S. S. Shah, S. S. Curtis, A. S.	2020	Scapular Dyskinesis and the Kinetic Chain: Recognizing Dysfunction and Treating Injury in the Tennis Athlete	Not Relevant to the Research Topic, Reviews, Registrations, Books, Patents
586	Said, M. F. Adham, K. A.	2010	Online mobile content innovations and industry structure: Implications for firms' strategies	Not Relevant to the Research Topic, Reviews, Registrations, Books, Patents
587	Sahu, S. K. Chakrabarti, S. Roy, S. D. Baishya, N. Reddy, R. R. Suklabaidya, S. Kumar, A. Mohanty, S. Maji, S. Suryanwanshi, A. Rajasubramaniam, S. Asthana, M. Panda, A. K. Singh, S. P. Ganguly, S. Shaw, O. P. Bichhwalia, A. K. Sahoo, P. K. Chattopadhyay, N. R. Chatterjee, K. Kundu, C. N. Das, A. K. Kannan, R. Zorenpuii, Zomawia, E. Sema, S. A. Singh, Y. I. Ghosh, S. K. Sharma, K. Das, B. S. Chou…	2016	Association of p53 codon72 Arg &gt; Pro polymorphism with susceptibility to nasopharyngeal carcinoma: evidence from a case-control study and meta-analysis	Not Relevant to the Research Topic, Reviews, Registrations, Books, Patents
588	Sahoo, Sanjeeb Kumar	2016	Usha Shriram joins hands with Champion Computers to manufacture mobile handsets in India	Not Relevant to the Research Topic, Reviews, Registrations, Books, Patents
589	Sahabuddin, F. N. A. Jamaludin, N. I. Amir, N. H. Shaharudin, S.	2021	The effects of hip- And ankle-focused exercise intervention on dynamic knee valgus: A systematic review	Not Relevant to the Research Topic, Reviews, Registrations, Books, Patents
590	Safina, L. Oseni, U. A.	2020	Utilizing Blockchain Technology for Post-Trade Securities Settlement: A Framework for Islamic Capital Markets in the GCC Region	Not Relevant to the Research Topic, Reviews, Registrations, Books, Patents
591	Saeterbakken, A. H. Van Den Tillaar, R. Seiler, S.	2011	Effect of core stability training on throwing velocity in female handball players	Not Relevant to the Research Topic, Reviews, Registrations, Books, Patents
592	Sadjadi, E. N. Fernández, R.	2023	Relational Marketing Promotes Sustainable Consumption Behavior in Renewable Energy Production	Not Relevant to the Research Topic, Reviews, Registrations, Books, Patents
593	Sadiq, M. Gautham, G. Das, B. N.	2013	From 'fashion forecasting' to 'value engineering' for leather and leather products	Not Relevant to the Research Topic, Reviews, Registrations, Books, Patents
594	Sachdev, B. K. Bhattacharya, S.	2025	Impact of blockchain-enabled iot applications for smart agriculture and healthcare to promote sustainable economic growth and smart health management ecosystem in Industry 5.0	Not Relevant to the Research Topic, Reviews, Registrations, Books, Patents
595	Sachajdak, A. Lappalainen, J. Mikkonen, H.	2019	Dynamic simulation in development of contemporary energy systems – oxy combustion case study	Not Relevant to the Research Topic, Reviews, Registrations, Books, Patents
596	Saccol, Michele Forgiarini Gisele Garcia, Zanca Rafaela Oliveira, Machado Lilian Pinto, Teixeira Rose, Löbell Cools, Ann Carlos Bolli, Mota	2022	Shoulder Strength and Upper Body Field Performance Tests in Young Female Handball and Volleyball Athletes: Are There Differences Between Sports?	Not Relevant to the Research Topic, Reviews, Registrations, Books, Patents
597	Sabio, R. P. Lehoux, P. Rastoin, J. L.	2023	Characterizing food systems to better understand their vulnerabilities: A case study in Québec and São Paulo	Not Relevant to the Research Topic, Reviews, Registrations, Books, Patents
598	Saatkamp, H. W. Vissers, L. S. M. van Horne, P. L. M. de Jong, I. C.	2019	Transition from conventional broiler meat to meat from production concepts with higher animal welfare: Experiences from the Netherlands	Not Relevant to the Research Topic, Reviews, Registrations, Books, Patents
599	S, Manishankar Ts, Dechamma A, Anoop	2021	Securing IoT Data in the Cloud with Blockchain Technology	Not Relevant to the Research Topic, Reviews, Registrations, Books, Patents
600	Rydings, David	2017	An Examination of the Resistance Training Practices within an Elite Senior English Premier League Professional Football Club	Not Relevant to the Research Topic, Reviews, Registrations, Books, Patents
601	Ryan, Tansy Daly, Ed Ryan, Lisa	2023	Exploring the Nutrition Strategies Employed by Ultra-Endurance Athletes to Alleviate Exercise-Induced Gastrointestinal Symptoms—A Systematic Review	Not Relevant to the Research Topic, Reviews, Registrations, Books, Patents
602	Russell, Lily Souza, Mariana	2016	Building a Sustainable Supply Chain	Not Relevant to the Research Topic, Reviews, Registrations, Books, Patents
603	Rusac-Kukić, S. Massari, D. Legović, A. Karlavaris, D. Kehler, T.	2012	Isokinetics - quick and effective rehabilitation use of isokinetic device in rehabilitation of patients with neurological deficit	Not Relevant to the Research Topic, Reviews, Registrations, Books, Patents
604	Rusdiana, A. Darmawan, M. S. Syahid, A. M. Kurniawan, T.	2020	Biomechanical analysis of an overhead baseball throwing movement associated with a cardiorespiratory fatigue effect	Not Relevant to the Research Topic, Reviews, Registrations, Books, Patents
605	Rupp, J.	2000	Cooperation generates strength: An industry presents a united front	Not Relevant to the Research Topic, Reviews, Registrations, Books, Patents
606	Ruester, S. Schwenen, S. Batlle, C. Pérez-Arriaga, I.	2014	From distribution networks to smart distribution systems: Rethinking the regulation of European electricity DSOs	Not Relevant to the Research Topic, Reviews, Registrations, Books, Patents
607	Rudolph, Barry	2004	Trident 4T Celebration Channel Strip -- It's a party in a rack	Not Relevant to the Research Topic, Reviews, Registrations, Books, Patents
608	Ruckstuhl, L. Clénin, G.	2019	Back pain and core strength in elite cycling	Not Relevant to the Research Topic, Reviews, Registrations, Books, Patents
609	Rubtsova, N. O. Artamonova, T. V. Spirina, I. K.	2024	FEATURES OF GENERAL PHYSICAL TRAINING OF TEENAGERS WITH DISORDERS OF THE MUSCULOSKELETAL SYSTEM IN SLEDGE HOCKEY	Not Relevant to the Research Topic, Reviews, Registrations, Books, Patents
610	Rousanoglou, E. Noutsos, K. Bayios, I. Boudolos, K.	2014	Ground reaction forces and throwing performance in elite and novice players in two types of handball shot	Not Relevant to the Research Topic, Reviews, Registrations, Books, Patents
611	Rößner, A. Kicherer, F. Nägele, R.	2012	Co-creating value to increase service productivity – impacts of outputs and inputs for the product-supporting service value chain	Not Relevant to the Research Topic, Reviews, Registrations, Books, Patents
612	Rossmann, J.	2016	ERobotics Meets the Internet of Things: Modern Tools for Today's Challenges in Robotics and Automation	Not Relevant to the Research Topic, Reviews, Registrations, Books, Patents
613	Rossini, M. Staudacher, A. P.	2016	A comparison between lean and visibility approach in supply chain planning	Not Relevant to the Research Topic, Reviews, Registrations, Books, Patents
614	Ross, M. D. Denegar, C. R. Winzenried, J. A.	2001	Implementation of Open and Closed Kinetic Chain Quadriceps Strengthening Exercises after Anterior Cruciate Ligament Reconstruction	Not Relevant to the Research Topic, Reviews, Registrations, Books, Patents
615	Roso-Moliner, A. Mainer-Pardos, E. Arjol-Serrano, J. L. Cartón-Llorente, A. Nobari, H. Lozano, D.	2022	Evaluation of 10-Week Neuromuscular Training Program on Body Composition of Elite Female Soccer Players	Not Relevant to the Research Topic, Reviews, Registrations, Books, Patents
616	Rosiello, R. A. Mahler, D. A. Ward, J. L.	1987	Cardiovascular responses to rowing	Not Relevant to the Research Topic, Reviews, Registrations, Books, Patents
617	Rong, C. Li, X. Sun, X. Sun, H.	2022	Chinese Medicine Prescription Recommendation Using Generative Adversarial Network	Not Relevant to the Research Topic, Reviews, Registrations, Books, Patents
618	Romero-Naranjo, F. J. Llorca-Garnero, J.	2023	Ergospirometry & body percussion. Case study based on BAPNE FIT method	Not Relevant to the Research Topic, Reviews, Registrations, Books, Patents
619	Romans-Casas, M. Feliu-Paradeda, L. Tedesco, M. Hamelers, H. V. M. Bañeras, L. Balaguer, M. D. Puig, S. Dessì, P.	2024	Selective butyric acid production from CO2 and its upgrade to butanol in microbial electrosynthesis cells	Not Relevant to the Research Topic, Reviews, Registrations, Books, Patents
620	Romani, W. A. Langenberg, P. Belkoff, S. M.	2010	Sex, collagen expression, and anterior cruciate ligament strength in rats	Not Relevant to the Research Topic, Reviews, Registrations, Books, Patents
621	Román, M. Recio, R. Moreno, J. C. Fuentes, S. Collantes, F.	2001	Stress fracture of the femoral neck in a child case report and review of the literature	Not Relevant to the Research Topic, Reviews, Registrations, Books, Patents
622	Rojo, J. V.	2024	China’s technological footprint in Africa: A patent network analysis	Not Relevant to the Research Topic, Reviews, Registrations, Books, Patents
623	Rojas Ruiz, F. J. Rojas Ruiz, I. Cepero Gonzalez, M. Gutierrez Davila, M.	2000	Body segment contributions to basketball jump shot and their implications for training	Not Relevant to the Research Topic, Reviews, Registrations, Books, Patents
624	Rogowski, I. Nové-Josserand, L. Godenèche, A. Colotte, P. Franger, G. Vigne, G. Vieira, T. D. Blache, Y. Neyton, L.	2023	Functional Deficits After Open Latarjet Procedure and Dominance of the Operated Shoulder: An Analysis of 133 Patients	Not Relevant to the Research Topic, Reviews, Registrations, Books, Patents
625	Rogowski, I. Nové-Josserand, L. Godenèche, A. Collotte, P. Franger, G. Borel, F. Vigne, G. Vieira, T. D. Blache, Y. Neyton, L.	2025	Are the dominant-nondominant functional differences at 4.5 months after open Latarjet procedure better predictors for successful return-to-sport at 1-year postoperatively than the operated-nonoperated differences?	Not Relevant to the Research Topic, Reviews, Registrations, Books, Patents
626	Rogowski, I. Creveaux, T. Chèze, L. Dumas, R.	2014	Scapulothoracic kinematics during tennis forehand drive	Not Relevant to the Research Topic, Reviews, Registrations, Books, Patents
627	Rogowska, A. M. Tataruch, R.	2024	The relationship between mindfulness and athletes’ mental skills may be explained by emotion regulation and self-regulation	Not Relevant to the Research Topic, Reviews, Registrations, Books, Patents
628	Rogers Sullivan, Avery Pierce	2019	The Acute Effects of a Rotational Medicine Ball Throw Exercise on Baseball Pitching Biomechanics	Not Relevant to the Research Topic, Reviews, Registrations, Books, Patents
629	Roetert, E. Paul PhD Kovacs, Mark PhD Cscs Knudson, Duane PhD Groppel, Jack L. PhD	2009	Biomechanics of the Tennis Groundstrokes: Implications for Strength Training	Not Relevant to the Research Topic, Reviews, Registrations, Books, Patents
630	Rodriguez-Santiago, B. Castillo, B. Baerga-Varela, L. Micheo, W. F.	2019	Rehabilitation Management of Rotator Cuff Injuries in the Master Athlete	Not Relevant to the Research Topic, Reviews, Registrations, Books, Patents
631	Rodríguez-Merchán, E. C. De la Corte-García, H. De la Corte-Rodríguez, H. Román-Belmonte, J. M.	2013	Runner’s knee and patellar tendinopathy	Not Relevant to the Research Topic, Reviews, Registrations, Books, Patents
632	Rodriguez, R. M. Marroquin, A. Cosby, N.	2019	Reducing fear of reinjury and pain perception in athletes with first-time anterior cruciate ligament reconstructions by implementing imagery training	Not Relevant to the Research Topic, Reviews, Registrations, Books, Patents
633	Rodrigues, S. C. Cardoso, R. M. S. Duarte, F. V.	2020	Mitochondrial microRNAs: A putative role in tissue regeneration	Not Relevant to the Research Topic, Reviews, Registrations, Books, Patents
634	Robul, Y. Lytovchenko, I. Tchon, L. Nagornyi, Y. Khanova, O. Omelianenko, O.	2020	Digital marketing tools in the value chain of an innovative product	Not Relevant to the Research Topic, Reviews, Registrations, Books, Patents
635	Robinson, R.	2004	LINER SHIPPING STRATEGY, NETWORK STRUCTURING AND COMPETITIVE ADVANTAGE: A CHAIN SYSTEMS PERSPECTIVE	Not Relevant to the Research Topic, Reviews, Registrations, Books, Patents
636	Robin, L.	2012	New dynamics of the MEMS inertial sensor market	Not Relevant to the Research Topic, Reviews, Registrations, Books, Patents
637	Rinaldi, M. Caterino, M. Macchiaroli, R.	2022	Additive Manufacturing and Supply Chain Configuration: Modelling and Performance Evaluation	Not Relevant to the Research Topic, Reviews, Registrations, Books, Patents
638	Rigby, E. T. McCoy, A. P. Garvin, M. J.	2012	Toward Aligning Academic and Industry Understanding of Innovation in the Construction Industry	Not Relevant to the Research Topic, Reviews, Registrations, Books, Patents
639	Richards, J. A. Dawson, T. A.	2009	Optimizing exercise outcomes: The efficacy of resistance training using conventional vs. novel movement arcs	Not Relevant to the Research Topic, Reviews, Registrations, Books, Patents
640	Ribeiro-Silva, J. C. Miyakawa, A. A. Krieger, J. E.	2021	Focal adhesion signaling: Vascular smooth muscle cell contractility beyond calcium mechanisms	Not Relevant to the Research Topic, Reviews, Registrations, Books, Patents
641	Ribeiro, Maria Teresa Sequeira	2014	O efeito da fadiga nas repetições explosivas: A determinação da potenciação da força em atletas de especialidades explosivas	Not Relevant to the Research Topic, Reviews, Registrations, Books, Patents
642	Rhodes, E. Carter, R.	1998	Electronic commerce technologies and changing product distribution	Not Relevant to the Research Topic, Reviews, Registrations, Books, Patents
643	Reza-Gharehbagh, R. Asian, S. Hafezalkotob, A. Wei, C.	2021	Reframing supply chain finance in an era of reglobalization: On the value of multi-sided crowdfunding platforms	Not Relevant to the Research Topic, Reviews, Registrations, Books, Patents
644	Reyes, M. A. Probasco, M. O. Worby, T. N. Loertscher, D. E. Soderbeck, L. K. Huddleston, W. E.	2022	Lower Kinetic Chain, Meet the Thinking Brain: A Scoping Review of Cognitive Function and Lower Extremity Injury Risk	Not Relevant to the Research Topic, Reviews, Registrations, Books, Patents
645	Reuner, T.	2012	Balancing industrialisation and business complexities	Not Relevant to the Research Topic, Reviews, Registrations, Books, Patents
646	Ressman, John	2024	The Single Leg Squat in Clinical Testing. Aspects of Reliability, Validity, and Associated Factors	Not Relevant to the Research Topic, Reviews, Registrations, Books, Patents
647	Requena, B. González-Badillo, J. J. Saez De Villareal, E. S. Ereline, J. García, I. Gapeyeva, H. Pääsuke, M.	2009	Functional performance,maximal strength, and power characteristics in isometric and dynamic actions of lower extremities in soccer players	Not Relevant to the Research Topic, Reviews, Registrations, Books, Patents
648	Reiter, O. Stehrer, R.	2023	Assessing the importance of risky products in international trade and global value chains	Not Relevant to the Research Topic, Reviews, Registrations, Books, Patents
649	Reinartz, W. Wiegand, N. Imschloss, M.	2019	The impact of digital transformation on the retailing value chain	Not Relevant to the Research Topic, Reviews, Registrations, Books, Patents
650	Rehman, I. H. Sreekumar, A. Gill, B. Worrell, E.	2017	Accelerating access to energy services: Way forward	Not Relevant to the Research Topic, Reviews, Registrations, Books, Patents
651	Reed, M. P.	1996	Chiropractic management	Not Relevant to the Research Topic, Reviews, Registrations, Books, Patents
652	Reed, I. A.	2017	Chains of Power and Their Representation	Not Relevant to the Research Topic, Reviews, Registrations, Books, Patents
653	Reed, Carla Frances	2007	Infrastructure advisory: IE	Not Relevant to the Research Topic, Reviews, Registrations, Books, Patents
654	Reed, C. Sathyanarayan, U. M. Ruan, S. Collins, J.	2018	Beyond BitCoin-legal impurities and off-chain assets	Not Relevant to the Research Topic, Reviews, Registrations, Books, Patents
655	Redford, Kirstie	2007	top 40 power players	Not Relevant to the Research Topic, Reviews, Registrations, Books, Patents
656	Redden, J. Stokes, K. Williams, S.	2018	Establishing the reliability and limits of meaningful change of lower limb strength and power measures during seated leg press in elite soccer players	Not Relevant to the Research Topic, Reviews, Registrations, Books, Patents
657	Reda, Susan	2002	Home Depot helps Olympic hopefuls build their dreams	Not Relevant to the Research Topic, Reviews, Registrations, Books, Patents
658	Read, P. J. Turner, A. N. Clarke, R. Applebee, S. Hughes, J.	2019	Knee angle affects posterior chain muscle activation during an isometric test used in soccer players	Not Relevant to the Research Topic, Reviews, Registrations, Books, Patents
659	Ravulapati, K. K. Rao, J. Das, T. K.	2004	A reinforcement learning approach to stochastic business games	Not Relevant to the Research Topic, Reviews, Registrations, Books, Patents
660	Rausser, Gordon C. Simon, Leo K.	1992	Burden Sharing and Public Good Provision: A Numerical Sensitivity Analysis	Not Relevant to the Research Topic, Reviews, Registrations, Books, Patents
661	Rausch, A. K. Baltisberger, P. Meichtry, A. Topalidis, B. Ciurea, A. Vliet Vlieland, T. P. M. Niedermann, K.	2021	Reliability of an adapted core strength endurance test battery in individuals with axial spondylarthritis	Not Relevant to the Research Topic, Reviews, Registrations, Books, Patents
662	Raunio, T. Wiberg, M.	2005	Finland: Polarized Pluralism in the Shadow of a Strong President	Not Relevant to the Research Topic, Reviews, Registrations, Books, Patents
663	Ratshitanga, M. Orumwense, E. F. Krishnamurthy, S. Melamu, M.	2023	A Review of Demand-Side Resources in Active Distribution Systems: Communication Protocols, Smart Metering, Control, Automation, and Optimization	Not Relevant to the Research Topic, Reviews, Registrations, Books, Patents
664	Rasp, D. M. Paternoster, F. K. Zauser, M. Kern, J. Schwirtz, A.	2024	The development of hamstring strength over the course of a simulated soccer match	Not Relevant to the Research Topic, Reviews, Registrations, Books, Patents
665	Rao, M. S. Chakraborty, G. Murthy, K. S.	2019	Market Drivers and Discovering Technologies in Meat Species Identification	Not Relevant to the Research Topic, Reviews, Registrations, Books, Patents
666	Ranaweera, J. Weaving, D. Zanin, M. Roe, G.	2022	Identifying the Current State and Improvement Opportunities in the Information Flows Necessary to Manage Professional Athletes: A Case Study in Rugby Union	Not Relevant to the Research Topic, Reviews, Registrations, Books, Patents
667	Ran, H. Yu, S. Liqin, H.	2021	Supplier dependence and default risk based on structural analysis of profit in supply-chain	Not Relevant to the Research Topic, Reviews, Registrations, Books, Patents
668	Rampersad, G. C. Hordacre, A. L. Spoehr, J.	2020	Driving innovation in supply chains: an examination of advanced manufacturing and food industries	Not Relevant to the Research Topic, Reviews, Registrations, Books, Patents
669	Rampa, S. H. Mphahlele, K.	2016	Meaning of quality in open distance learning	Not Relevant to the Research Topic, Reviews, Registrations, Books, Patents
670	Ramírez, J. D. Álvarez-Herms, J. Castañeda-Babarro, A. Larruskain, J. de la Piscina, X. R. Borisov, O. V. Semenova, E. A. Kostryukova, E. S. Kulemin, N. A. Andryushchenko, O. N. Larin, A. K. Andryushchenko, L. B. Generozov, E. V. Ahmetov, I. I. Odriozola, A.	2020	The GALNTL6 Gene rs558129 Polymorphism Is Associated With Power Performance	Not Relevant to the Research Topic, Reviews, Registrations, Books, Patents
671	Ramezani, F. Saki, F. Tahayori, B.	2024	Neuromuscular training improves muscle co-activation and knee kinematics in female athletes with high risk of anterior cruciate ligament injury	Not Relevant to the Research Topic, Reviews, Registrations, Books, Patents
672	Rambely, A. S.	2009	A model for two-link kinematic chain of lower limb using Kane's method from a jumping smash activity	Not Relevant to the Research Topic, Reviews, Registrations, Books, Patents
673	Ramazzina, I. Pogliacomi, F. Bertuletti, S. Costantino, C.	2016	Long term effect of selective muscle strengthening in athletes with patellofemoral pain syndrome	Not Relevant to the Research Topic, Reviews, Registrations, Books, Patents
674	Ramaswamy, Lalitha Velraja, Supriya Escalante, Guillermo Harvey, Phil Alencar, Michelle Haddock, Bryan Durkalec-Michalski, Krzysztof Jeszka, Jan Zawieja, Bogna Podgorski, Tomasz Ana Paula Trussardi, Fayh Alexandre Hideki, Okano	2016	Proceedings of the Thirteenth International Society of Sports Nutrition (ISSN) Conference and Expo	Not Relevant to the Research Topic, Reviews, Registrations, Books, Patents
675	Ramabulana, T. R.	2011	The rise of South African agribusiness: The good, the bad, and the ugly	Not Relevant to the Research Topic, Reviews, Registrations, Books, Patents
676	Rajkumar, P.	2010	Food mileage: An indicator of evolution of agricultural outsourcing	Not Relevant to the Research Topic, Reviews, Registrations, Books, Patents
677	Rahman, M. C. Pede, V. Balie, J. Pabuayon, I. M. Yorobe, J. M. Mohanty, S.	2020	Assessing the market power of millers and wholesalers in the Bangladesh rice sector	Not Relevant to the Research Topic, Reviews, Registrations, Books, Patents
678	Rahimi, R. Salehi, Z. Beneh-Hoor, Z. M.	2013	Effects of different resistance exercise intensity on mitochondrial DNA deletions in young athletes	Not Relevant to the Research Topic, Reviews, Registrations, Books, Patents
679	Rahimi, M. Samadi, H. Rahnama, A. Nikzade Abbasi, Z.	2023	The Effect of Core Stability Exercises on Lower Limb Alignment, Upper and Lower Limb Function in Kyokushin Girls	Not Relevant to the Research Topic, Reviews, Registrations, Books, Patents
680	Raeder, C. Fernandez-Fernandez, J. Ferrauti, A.	2015	Effects of Six Weeks of Medicine Ball Training on Throwing Velocity, Throwing Precision, and Isokinetic Strength of Shoulder Rotators in Female Handball Players	Not Relevant to the Research Topic, Reviews, Registrations, Books, Patents
681	Quiceno, C. Mantilla, J. I. A. Samudio, M. A. Arevalo, J. C.	2020	Characterization of anterior and posterior muscle chain strength in Colombian footballers, categories U17 and U20	Not Relevant to the Research Topic, Reviews, Registrations, Books, Patents
682	Qing, Q. Liu, Z. Shao, Z.	2015	A revenue sharing mechanism in VMI&TPL supply chain	Not Relevant to the Research Topic, Reviews, Registrations, Books, Patents
683	Qiao, Xia Jia	2008	THE RESEARCH OF THE ENTERPRISE STRATEGY ON THE BASIS OF THE ECOLOGICAL THEORY	Not Relevant to the Research Topic, Reviews, Registrations, Books, Patents
684	Putzke, J. Fischbach, K. Schoder, D.	2010	Power structure and the evolution of social networks in massively multiplayer online games	Not Relevant to the Research Topic, Reviews, Registrations, Books, Patents
685	Putman, P. H.	2014	Next-generation display interfaces: Smaller, faster & denser	Not Relevant to the Research Topic, Reviews, Registrations, Books, Patents
686	Puig, P. L. Trouvé, P. Laboute, E.	2010	Defense for intensive program training after ACL reconstruction for athlete to prepare the return to the field	Not Relevant to the Research Topic, Reviews, Registrations, Books, Patents
687	Pugliese, G. Zappa, M.	2023	Japan 2023: Still walking in Abe Shinzō’s footsteps	Not Relevant to the Research Topic, Reviews, Registrations, Books, Patents
688	Pryhoda, M. K. Sabick, M. B.	2022	Lower body energy generation, absorption, and transfer in youth baseball pitchers	Not Relevant to the Research Topic, Reviews, Registrations, Books, Patents
689	Prophe, Graham	2008	Mixed-signal chip combines audio, power	Not Relevant to the Research Topic, Reviews, Registrations, Books, Patents
690	Prokopy, M. P. Ingersoll, C. D. Nordenschild, E. Katch, F. I. Gaesser, G. A. Weltman, A.	2008	Closed-kinetic chain upper-body training improves throwing performance of NCAA division i softball players	Not Relevant to the Research Topic, Reviews, Registrations, Books, Patents
691	Priya, C. Ramya, C. Shneka, S. Amrith Vahedha, S. Ashna Narmadha, R. Sobikaa, R.	2021	Blood Bank Management Using Rfid Tags	Not Relevant to the Research Topic, Reviews, Registrations, Books, Patents
692	Pritchard, S.	2012	Unlocking hydro potential	Not Relevant to the Research Topic, Reviews, Registrations, Books, Patents
693	Prill, R. Michel, S. Schulz, R. Coriolano, H. A.	2019	Body Composition and Strength Parameters in Elite Judo Athletes 5 Years after Anterior Cruciate Ligament Reconstruction	Not Relevant to the Research Topic, Reviews, Registrations, Books, Patents
694	Prieske, O. Muehlbauer, T. Borde, R. Gube, M. Bruhn, S. Behm, D. G. Granacher, U.	2016	Neuromuscular and athletic performance following core strength training in elite youth soccer: Role of instability	Not Relevant to the Research Topic, Reviews, Registrations, Books, Patents
695	Pravdov, D. M. Pravdov, M. A. Kornev, A. V. Zhalilov, A. V.	2022	Method of developing the strength of the hands in young wrestlers	Not Relevant to the Research Topic, Reviews, Registrations, Books, Patents
696	Powers, Scott Stancil, Luke Consiglio, Naomi	2024	Estimating individual contributions to team success in women's college volleyball	Not Relevant to the Research Topic, Reviews, Registrations, Books, Patents
697	Pourgharib Shahi, M. H. Sobhrakhshan Khah, A. Sadat Sefidari, A. Mirzaei, K.	2024	Peripheral fatigue and hormone responses to branched-chain amino acids ingestion and exercise in recovery: a systematic review and meta-analysis	Not Relevant to the Research Topic, Reviews, Registrations, Books, Patents
698	Potz, M.	2019	Political agency and violence: understanding the causes of the Mountain Meadows Massacre	Not Relevant to the Research Topic, Reviews, Registrations, Books, Patents
699	Pot, A. Roehm, H. Berg, R. V. D. Shanmugam, T. Ong, S. W. Van Der Burgt, F. Sidiki, T. P.	2009	New packaging technology enabling integration of Magnetics and Semiconductors in one component	Not Relevant to the Research Topic, Reviews, Registrations, Books, Patents
700	Pontillo, M. Spinelli, B. A. Sennett, B. J.	2014	Prediction of in-season shoulder injury from preseason testing in division I collegiate football players	Not Relevant to the Research Topic, Reviews, Registrations, Books, Patents
701	Pontillo, M. Sennett, B. J. Bellm, E.	2020	USE OF AN UPPER EXTREMITY FUNCTIONAL TESTING ALGORITHM TO DETERMINE RETURN TO PLAY READINESS IN COLLEGIATE FOOTBALL PLAYERS: A CASE SERIES	Not Relevant to the Research Topic, Reviews, Registrations, Books, Patents
702	Pontillo, M. Sennett, B. J.	2020	Profile of upper extremity strength and function in division 1 collegiate athletes	Not Relevant to the Research Topic, Reviews, Registrations, Books, Patents
703	Pontillo, M. Sennett, B.	2020	REPEATABILITY OF SWAY MEASURES IN UPPER EXTREMITY WEIGHT-BEARING	Not Relevant to the Research Topic, Reviews, Registrations, Books, Patents
704	Pontillo, M. Butowicz, C. M. Ebaugh, D. Thigpen, C. A. Sennett, B. Silfies, S. P.	2020	Comparison of core neuromuscular control and lower extremity postural stability in athletes with and without shoulder injuries	Not Relevant to the Research Topic, Reviews, Registrations, Books, Patents
705	Pollet, B. G. Pasupathi, S. Swart, G. Mouton, K. Lototskyy, M. Williams, M. Bujlo, P. Ji, S. Bladergroen, B. J. Linkov, V.	2014	Hydrogen South Africa (HySA) Systems Competence Centre: Mission, objectives, technological achievements and breakthroughs	Not Relevant to the Research Topic, Reviews, Registrations, Books, Patents
706	Poeggeler, B. Sambamurti, K. Siedlak, S. L. Perry, G. Smith, M. A. Pappolla, M. A.	2010	A novel endogenous indole protects rodent mitochondria and extends rotifer lifespan	Not Relevant to the Research Topic, Reviews, Registrations, Books, Patents
707	Plotkin, D. L. Roberts, M. D. Haun, C. T. Schoenfeld, B. J.	2021	Muscle fiber type transitions with exercise training: Shifting perspectives	Not Relevant to the Research Topic, Reviews, Registrations, Books, Patents
708	Plotkin, D. L. Delcastillo, K. Van Every, D. W. Tipton, K. D. Aragon, A. A. Schoenfeld, B. J.	2021	Isolated leucine and branched-chain amino acid supplementation for enhancing muscular strength and hypertrophy: A narrative review	Not Relevant to the Research Topic, Reviews, Registrations, Books, Patents
709	Pla, R. Leroy, A. Massal, R. Bellami, M. Kaillani, F. Hellard, P. Toussaint, J. F. Sedeaud, A.	2019	Bayesian approach to quantify morphological impact on performance in international elite freestyle swimming	Not Relevant to the Research Topic, Reviews, Registrations, Books, Patents
710	Piwowarczyk-Ściebura, K. Olkuski, T.	2016	Implementation of the climate and energy policy in TAURON POLSKA ENERGIA SA	Not Relevant to the Research Topic, Reviews, Registrations, Books, Patents
711	Piterman, N.	2011	P-Automata and obligation games	Not Relevant to the Research Topic, Reviews, Registrations, Books, Patents
712	Pires, E. D. Camargo, P. R.	2018	Analysis of the kinetic chain in asymptomatic individuals with and without scapular dyskinesis	Not Relevant to the Research Topic, Reviews, Registrations, Books, Patents
713	Piotti, G. Palmisano, A. Maggiore, U. Buzio, C.	2014	Vascular endothelium as a target of immune response in renal transplant rejection	Not Relevant to the Research Topic, Reviews, Registrations, Books, Patents
714	Pinto, Eduardo Miguel Martins	2019	Efeito do Exercício Propriocetivo Versus não Específico na Proprioceção e Estabilidade Postural	Not Relevant to the Research Topic, Reviews, Registrations, Books, Patents
715	Pillong, L. Stahn, P. Hinsberger, M. Sorg, K. Schick, B. Wenzel, G. I.	2020	Cytotoxicity studies of an optoacoustic stimulation strategy for the development of laser-based hearing aids	Not Relevant to the Research Topic, Reviews, Registrations, Books, Patents
716	Pickering, J.	2002	Developing the sigma-delta A-D for precision DC&LF metrology	Not Relevant to the Research Topic, Reviews, Registrations, Books, Patents
717	Picha, K. J. Harding, J. L. Bliven, K. C.	2016	Glenohumeral and Hip Range-of-Motion and Strength Measures in Youth Baseball Athletes	Not Relevant to the Research Topic, Reviews, Registrations, Books, Patents
718	Phuengrod, Siriluk Wannapiroon, Panita Nilsook, Prachyanun	2024	Intelligent Collaborative Supply Chain Management (iCSCM)	Not Relevant to the Research Topic, Reviews, Registrations, Books, Patents
719	Phuatngam, S.	2010	Supply chain in teak furniture business	Not Relevant to the Research Topic, Reviews, Registrations, Books, Patents
720	Philpott, J. D. Donnelly, C. Walshe, I. H. MacKinley, E. E. Dick, J. Galloway, S. D. R. Tipton, K. D. Witard, O. C.	2018	Adding fish oil to whey protein, leucine, and carbohydrate over a six-week supplementation period attenuates muscle soreness following eccentric exercise in competitive soccer players	Not Relevant to the Research Topic, Reviews, Registrations, Books, Patents
721	Phillips, S. M. Van Loon, L. J.	2011	Dietary protein for athletes: from requirements to optimum adaptation	Not Relevant to the Research Topic, Reviews, Registrations, Books, Patents
722	Pezzullo, D. J. Karas, S. Irrgang, J. J.	1995	Functional plyometric exercises for the throwing athlete	Not Relevant to the Research Topic, Reviews, Registrations, Books, Patents
723	Petrova, A. Kozlova, L. Gorshkov, O. Nazipova, A. Ageeva, M. Gorshkova, T.	2021	Cell Wall Layer Induced in Xylem Fibers of Flax Upon Gravistimulation Is Similar to Constitutively Formed Cell Walls of Bast Fibers	Not Relevant to the Research Topic, Reviews, Registrations, Books, Patents
724	Petrick, Martin Oshakbaev, Dauren Wandel, Jürgen	2014	Kazakhstan's wheat, beef and dairy sectors: An assessment of their development constraints and recent policy responses	Not Relevant to the Research Topic, Reviews, Registrations, Books, Patents
725	Petit, G. Yannou-Le Bris, G. Trystram, G. Lallmahomed, A.	2017	Sustainability for the actors of a food value chain: How to cooperate?	Not Relevant to the Research Topic, Reviews, Registrations, Books, Patents
726	Petersen, W. Forkel, P. Achtnich, A. Metzlaff, S. Zantop, T.	2013	Anatomic reconstruction of the anterior cruciate ligament in single bundle technique	Not Relevant to the Research Topic, Reviews, Registrations, Books, Patents
727	Perrey, S.	2009	ERGOGENIC AIDS IN TRAINING: WHAT CAN IT HELP?	Not Relevant to the Research Topic, Reviews, Registrations, Books, Patents
728	Pereira, G.	2024	Fan-Out Packaging Reaching New Heights: Market and Technology Overview	Not Relevant to the Research Topic, Reviews, Registrations, Books, Patents
729	Pereira, F. Moutinho, F. Costa, A. Barros, J. P. Campos-Rebelo, R. Gomes, L.	2022	IOPT-Tools - From Executable Models to Automatic Code Generation for Embedded Controllers Development	Not Relevant to the Research Topic, Reviews, Registrations, Books, Patents
730	Pepe, M. D. Rodosky, M. W.	2001	Nonoperative treatment of common shoulder injuries in athletes	Not Relevant to the Research Topic, Reviews, Registrations, Books, Patents
731	Peoples, G. E. McLennan, P. L.	2016	Fish Oil for Physical Performance in Athletes	Not Relevant to the Research Topic, Reviews, Registrations, Books, Patents
732	Peng, Tao	2008	Application of evolutionary game theory to a supply chain with rfid technology	Not Relevant to the Research Topic, Reviews, Registrations, Books, Patents
733	Peng, H. T. Song, C. Y. Chen, Z. R. Lai, C. T. Gu, C. Y. Wang, L. I.	2022	Effects of attaching elastic bands to the waist and heels on drop jumps	Not Relevant to the Research Topic, Reviews, Registrations, Books, Patents
734	Peña-Vázquez, O. Enriquez-del Castillo, L. A. González-Chávez, S. A. Güereca-Arvizuo, J. Candia Lujan, R. Carrasco Legleu, C. E. Cervantes Hernández, N. Pacheco-Tena, C.	2023	Prevalence of Polymorphism and Post-Training Expression of ACTN3 (R/X) and ACE (I/D) Genes in CrossFit Athletes	Not Relevant to the Research Topic, Reviews, Registrations, Books, Patents
735	Pelzman, J. Bazel-Shoham, O.	2022	WEAPONIZING THE COVID-19 VACCINE: THE GEOPOLITICAL STRUGGLE	Not Relevant to the Research Topic, Reviews, Registrations, Books, Patents
736	Pekdaş, M. A. Subaşi, F. Güleç Yilmaz, S. Kocadal, O. Turgay, İ	2024	ACTN3 R577X POLYMORPHISM AND ANAEROBIC PERFORMANCE IN ULTIMATE FRISBEE PLAYERS: A PRELIMINARY STUDY	Not Relevant to the Research Topic, Reviews, Registrations, Books, Patents
737	Peege, C. Casa, P. D. Fasnacht, W. Gavriel, I. Morris, R. Carey, A. Mistireki, A. Renzi, M. Georgakopoulou, M. Rehren, T.	2018	Agia varvara-almyras: An iron age copper smelting site in cyprus	Not Relevant to the Research Topic, Reviews, Registrations, Books, Patents
738	Pavlu, D. Skripkova, A. Panek, D.	2021	The Effects of Elastic Band Exercises with PNF on Shooting Speed and Accuracy in Ball Hockey Players during the COVID-19 Pandemic	Not Relevant to the Research Topic, Reviews, Registrations, Books, Patents
739	Pavlovic, P. Reyneke, M. Boyd, S.	2021	Origin artisan coffee: growth challenges faced by a niche brand in South Africa	Not Relevant to the Research Topic, Reviews, Registrations, Books, Patents
740	Paul, R. Jacob-John, J.	2016	Implementing technology to improve stakeholder fairness perception	Not Relevant to the Research Topic, Reviews, Registrations, Books, Patents
741	Pattinson, C. L. Meier, T. B. Guedes, V. A. Lai, C. Devoto, C. Haight, T. Broglio, S. P. McAllister, T. Giza, C. Huber, D. Harezlak, J. Cameron, K. McGinty, G. Jackson, J. Guskiewicz, K. Mihalik, J. Brooks, A. Duma, S. Rowson, S. Nelson, L. D. Pasquina, P. McCrea, M. Gill, J. M.	2020	Plasma Biomarker Concentrations Associated with Return to Sport following Sport-Related Concussion in Collegiate Athletes-A Concussion Assessment, Research, and Education (CARE) Consortium Study	Not Relevant to the Research Topic, Reviews, Registrations, Books, Patents
742	Patsch, J. Muschitz, C. Resch, H. Pietschmann, P.	2007	Of mice and men: pathophysiology of male osteoporosis	Not Relevant to the Research Topic, Reviews, Registrations, Books, Patents
743	Patra, S. Roy, R. K.	2002	Global Knowledge Game Wildcard for India!: Indian MNCs' Challenges and Strategies in 2010	Not Relevant to the Research Topic, Reviews, Registrations, Books, Patents
744	Patra, P.	2020	Distribution of profit in a smart phone supply chain under isoelastic demand	Not Relevant to the Research Topic, Reviews, Registrations, Books, Patents
745	Patra, P.	2018	Distribution of profit in a smart phone supply chain under Green sensitive consumer demand	Not Relevant to the Research Topic, Reviews, Registrations, Books, Patents
746	Paton, B. M. Read, P. Van Dyk, N. Wilson, M. G. Pollock, N. Court, N. Giakoumis, M. Head, P. Kayani, B. Kelly, S. Kerkhoffs, G. M. M. J. Moore, J. Moriarty, P. Murphy, S. Plastow, R. Stirling, B. Tulloch, L. Wood, D. Haddad, F.	2023	London International Consensus and Delphi study on hamstring injuries part 3: rehabilitation, running and return to sport	Not Relevant to the Research Topic, Reviews, Registrations, Books, Patents
747	Patibandla, M.	2014	Implications of foreign direct investment in India's retail sector	Not Relevant to the Research Topic, Reviews, Registrations, Books, Patents
748	Pass, R. Shi, E.	2017	FruitChains: A fair blockchain	Not Relevant to the Research Topic, Reviews, Registrations, Books, Patents
749	Párraga, J. A. Gutiérrez-Dávila, M. Javier Rojas, F. Oña, A.	2002	The effects of visual stimuli on response reaction time and kinematic factors in the handball shot	Not Relevant to the Research Topic, Reviews, Registrations, Books, Patents
750	Parnaby, J. Towill, D. R.	2009	Engineering cellular organisation and operation for effective healthcare delivery supply chains	Not Relevant to the Research Topic, Reviews, Registrations, Books, Patents
751	Park, H. Kincade, D. H.	2010	Historical analysis of apparel marketer’s strategies: Evidence from a nike case	Not Relevant to the Research Topic, Reviews, Registrations, Books, Patents
752	Pardo Ibáñez, A. González Moreno, L. M. Mayo Santamaría, C.	2007	Study of the kinetic chain of throwing during jump in collaborative situations between defenders and the goalkeeper in women handball	Not Relevant to the Research Topic, Reviews, Registrations, Books, Patents
753	Paraskevopoulos, E. Simeonidis, T. Tsolakis, C. Koulouvaris, P. Papandreou, M.	2022	The adjunctive benefits of mirror cross education on kinetic chain exercise approach in volleyball athletes with scapular dyskinesis	Not Relevant to the Research Topic, Reviews, Registrations, Books, Patents
754	Paraskevopoulos, E. Simeonidis, T. Tsolakis, C. Koulouvaris, P. Papandreou, M.	2022	Mirror Cross-Exercise on a Kinetic Chain Approach Improves Throwing Performance in Professional Volleyball Athletes With Scapular Dyskinesis	Not Relevant to the Research Topic, Reviews, Registrations, Books, Patents
755	Parameswaran, R.	2013	Globalization, beauty regimes, and mediascapes in the New India	Not Relevant to the Research Topic, Reviews, Registrations, Books, Patents
756	Papadimitriou, I. D. Papadopoulos, C. Kouvatsi, A. Triantaphyllidis, C.	2009	The ACE I/D polymorphism in elite Greek track and field athletes	Not Relevant to the Research Topic, Reviews, Registrations, Books, Patents
757	Papa, L. Walter, A. E. Wilkes, J. R. Clonts, H. S. Johnson, B. Slobounov, S. M.	2022	Effect of Player Position on Serum Biomarkers during Participation in a Season of Collegiate Football	Not Relevant to the Research Topic, Reviews, Registrations, Books, Patents
758	Pandit, P. Coogan, S.	2018	Discount-Based Pricing and Capacity Planning for EV Charging under Stochastic Demand	Not Relevant to the Research Topic, Reviews, Registrations, Books, Patents
759	Pandia, S. Chakraborty, H.	2024	Navigating the mechanistic pathways of membrane fusion: the lipid perspective	Not Relevant to the Research Topic, Reviews, Registrations, Books, Patents
760	Pandey, R. S. Yadav, T. Rayjade, A. Chintamani, R. Kolhatkar, A.	2020	Effectiveness of open kinematic chain exercises and closed kinematic chain exercises in adductor groin pain in recreational football players	Not Relevant to the Research Topic, Reviews, Registrations, Books, Patents
761	Panda, S.	2016	Coordination and profit sharing in a supply chain through compensation on disposal cost	Not Relevant to the Research Topic, Reviews, Registrations, Books, Patents
762	Pan, K. M. Tsai, C. L. Chang, C. H. Huang, K. S.	2008	Biomechanical Analysis of Badminton Net Kills Upper Limb Movements Between Forehand and Backhand Grips	Not Relevant to the Research Topic, Reviews, Registrations, Books, Patents
763	Paluri, R. A. Jain, R. U. Sankara Narayanan, R.	2022	Zomato’s race to capture the foodtech market	Not Relevant to the Research Topic, Reviews, Registrations, Books, Patents
764	Palmitier, R. A. An, K. N. Scott, S. G. Chao, E. Y. S.	1991	Kinetic Chain Exercise in Knee Rehabilitation	Not Relevant to the Research Topic, Reviews, Registrations, Books, Patents
765	Palmer, T. G. McCabe, M.	2023	The Effect of a Novel Weight-Supported Kinetic Chain Resistance Training Program on Proximal Core Muscular Endurance, Trunk-to-Arm Muscular Power, and Bat Swing Speed	Not Relevant to the Research Topic, Reviews, Registrations, Books, Patents
766	Paletta, G. A. Warren, R. F.	1994	Knee Injuries and Alpine Skiing: Treatment and Rehabilitation	Not Relevant to the Research Topic, Reviews, Registrations, Books, Patents
767	Pal, B.	2024	Impact of prices and collection rivalry in a sustainable closed-loop dual-channel supply chain under different power configurations	Not Relevant to the Research Topic, Reviews, Registrations, Books, Patents
768	Pal, B.	2022	Optimal pricing and offering reward decisions in a competitive closed-loop dual-channel supply chain with recycling and remanufacturing	Not Relevant to the Research Topic, Reviews, Registrations, Books, Patents
769	Paine, T. J. Sheard, P. W. Olson, B. L. Piccininni, J. J. Dwelly, P. Abe, M. Oliver, G. Cole, M. E. Schmidt, R. J. Saade, N. DeMont, R. Saucier, M. Rakheja, S. Lagumen, N. G. Mohtadi, N. G. Wheeler, M. L. Brett, K. Chan, D. S. Lau, B. H. F. Butterwick, D. J. Lafave, M. R. Fahy, K. Peeler, J. Leiter, J. MacDonald, P. Pettaway, A. Romasco, A. Bonacci, J. Takacs, J. Bonacci, J. A. Kurani, A. Oliver,…	2011	Abstracts from the Canadian Athletic Therapists Association	Not Relevant to the Research Topic, Reviews, Registrations, Books, Patents
770	Pagliai, A.	2023	Metaverse Means Better: How the Metaverse Continuum Is Evolving Healthcare to the Next Level	Not Relevant to the Research Topic, Reviews, Registrations, Books, Patents
771	Ozer, D. Duzgun, I. Baltaci, G. Karacan, S. Colakoglu, F.	2011	The effects of rope or weighted rope jump training on strength, coordination and proprioception in adolescent female volleyball players	Not Relevant to the Research Topic, Reviews, Registrations, Books, Patents
772	Özcan, S. Aksaray, O. Oflaç, B. S.	2023	Investigating the conflicts in a multi-actor logistics incident	Not Relevant to the Research Topic, Reviews, Registrations, Books, Patents
773	Owens, T. S. Marley, C. J. Calverley, T. A. Stacey, B. S. Fall, L. Tsukamoto, H. Iannetelli, A. Filipponi, T. Davies, B. Jones, G. L. Hirtz, C. Lehmann, S. Tuaillon, E. Marchi, N. Bailey, D. M.	2023	Lower systemic nitric oxide bioactivity, cerebral hypoperfusion and accelerated cognitive decline in formerly concussed retired rugby union players	Not Relevant to the Research Topic, Reviews, Registrations, Books, Patents
774	Owens, T. S. Calverley, T. A. Stacey, B. S. Rose, G. Fall, L. Tsukamoto, H. Jones, G. Corkill, R. Tuaillon, E. Hirtz, C. Lehmann, S. Marchi, N. Marley, C. J. Bailey, D. M.	2021	Concussion history in rugby union players is associated with depressed cerebrovascular reactivity and cognition	Not Relevant to the Research Topic, Reviews, Registrations, Books, Patents
775	Owens, L. P. Coyles, G. Khaiyat, O.	2024	Alterations to the Kinetic Chain Sequence After a Shoulder Injury in Throwing Athletes	Not Relevant to the Research Topic, Reviews, Registrations, Books, Patents
776	Ou, Jing-Rong	2022	Dynamically Adjust Service Function Chain Deployment in Cloud/MEC System: A Potential Game Approach	Not Relevant to the Research Topic, Reviews, Registrations, Books, Patents
777	Ostrowski, Jeff	1998	Sporting a successful outfit	Not Relevant to the Research Topic, Reviews, Registrations, Books, Patents
778	Orysiak, J. Zmijewski, P. Klusiewicz, A. Kaliszewski, P. Malczewska-Lenczowska, J. Gajewski, J. Pokrywka, A.	2013	The association between ace gene variation and aerobic capacity in winter endurance disciplines	Not Relevant to the Research Topic, Reviews, Registrations, Books, Patents
779	Orysiak, J. Mazur-Rózycka, J. Busko, K. Gajewski, J. Szczepanska, B. Malczewska-Lenczowska, J.	2018	Individual and Combined Influence of ACE and ACTN3 Genes on Muscle Phenotypes in Polish Athletes	Not Relevant to the Research Topic, Reviews, Registrations, Books, Patents
780	Orysiak, J. Busko, K. Mazur-Rózycka, J. Michalski, R. Gajewski, J. Malczewska-Lenczowska, J. Sitkowski, D.	2015	RELATIONSHIP BETWEEN ACTN3 R577X POLYMORPHISM AND PHYSICAL ABILITIES IN POLISH ATHLETES	Not Relevant to the Research Topic, Reviews, Registrations, Books, Patents
781	Orysiak, J. Busko, K. Mazur-Rózycka, J. Michalski, R. Gajewski, J. Malczewska-Lenczowska, J. Sitkowski, D.	2015	Relationship between ACTN3 R577X Polymorphism and Physical Abilities in Polish Athletes	Not Relevant to the Research Topic, Reviews, Registrations, Books, Patents
782	Ortiz, M. Ayala, A. Petro, J. L. Argothy, R. GarzÓn, J. Bonilla, D. A.	2020	Evaluation of ACTN3 R577X and ACE I/D polymorphisms in young Colombian athletes: An exploratory research	Not Relevant to the Research Topic, Reviews, Registrations, Books, Patents
783	Orishimo, K. F. Kremenic, I. J. Modica, E. Fukunaga, T. McHugh, M. P. Bharam, S.	2024	Lower extremity kinematic and kinetic factors associated with bat speed at ball contact during the baseball swing	Not Relevant to the Research Topic, Reviews, Registrations, Books, Patents
784	Oon, W. C. Henz, M.	2007	M2ICAL analyses HC-gammon	Not Relevant to the Research Topic, Reviews, Registrations, Books, Patents
785	Onishi, T. Yasuda, K. Kawata, S. Iwata, H.	2018	Development of a rhythmic auditory biofeedback system to assist improving the kinetic chain for bat swing performance	Not Relevant to the Research Topic, Reviews, Registrations, Books, Patents
786	Öneş, E. Zavotçu, M. Nisan, N. Baş, M. Sağlam, D.	2025	Effects of Kefir Consumption on Gut Microbiota and Athletic Performance in Professional Female Soccer Players: A Randomized Controlled Trial	Not Relevant to the Research Topic, Reviews, Registrations, Books, Patents
787	O'Neill, Kevin	2024	The Modal and Metacognitive Nature of Causal Judgment	Not Relevant to the Research Topic, Reviews, Registrations, Books, Patents
788	Olthaar, M. Dolfsma, W. Lutz, C. Noseleit, F.	2019	Strategic resources and smallholder performance at the bottom of the pyramid	Not Relevant to the Research Topic, Reviews, Registrations, Books, Patents
789	Ollila, J.	1998	The making of global standards in the GIS of the 21st century	Not Relevant to the Research Topic, Reviews, Registrations, Books, Patents
790	Oliver, G. D. Weimar, W.	2015	Hip range of motion and scapula position in youth baseball pitching pre and post simulated game	Not Relevant to the Research Topic, Reviews, Registrations, Books, Patents
791	Oliver, Gretchen D. Wasserberger, Kyle de Swart, Anne Friesen, Kenzie Downs, Jessica Bordelon, Nicole	2021	Effects of Hip Range of Motion and Isometric Strength on Energy Flow during Windmill Softball Pitching	Not Relevant to the Research Topic, Reviews, Registrations, Books, Patents
792	Oliver, G. D. Gilmer, G. G. Barfield, J. W. Brittain, A. R.	2019	Differences in trunk and upper extremity kinematics and segmental velocities during the offside forehand polo swing between male and female athletes	Not Relevant to the Research Topic, Reviews, Registrations, Books, Patents
793	Oliver, G. D. Friesen, K. Barfield, J. W. Giordano, K. Anz, A. Dugas, J. Andrews, J.	2019	Association of Upper Extremity Pain With Softball Pitching Kinematics and Kinetics	Not Relevant to the Research Topic, Reviews, Registrations, Books, Patents
794	Oliver, Gretchen D. de Swart, Anne Friesen, Kenzie Downs, Jessica Bordelon, Nicole	2021	Hip Range of Motion and Strength and Energy Flow During Windmill Softball Pitching	Not Relevant to the Research Topic, Reviews, Registrations, Books, Patents
795	Oliver, Gretchen D. Adams-Blair, Heather R.	2010	Improving Core Strength to Prevent Injury	Not Relevant to the Research Topic, Reviews, Registrations, Books, Patents
796	Oliver, G. Weimar, W.	2015	Scapula Kinematics of Youth Baseball Players	Not Relevant to the Research Topic, Reviews, Registrations, Books, Patents
797	Oliveira, V. M. A. Pitangui, A. C. R. Gomes, M. R. A. Silva, H. A. D. Passos, Mhpd Araújo, R. C.	2017	Shoulder pain in adolescent athletes: prevalence, associated factors and its influence on upper limb function	Not Relevant to the Research Topic, Reviews, Registrations, Books, Patents
798	Oliveira, G. L. Oliveira, T. A. P. Souza, R. P. Cabral, S. I. C. Valentim-Silva, J. R. Gorla, J. I. Filho, J. F.	2020	Frequency of genetic polymorphism actn3 r577x and ace i/d in blind athletes of 5-a-side football	Not Relevant to the Research Topic, Reviews, Registrations, Books, Patents
799	Oliveira, F. S. Ruiz, C.	2021	Analysis of futures and spot electricity markets under risk aversion	Not Relevant to the Research Topic, Reviews, Registrations, Books, Patents
800	Oliveira, F. A. D. S. Calixtre, L. B. Santos, L. R. D. H. Pitangui, A. C. R. Araújo, R. C. D.	2024	Is the correlation of the core muscle performance with shoulder pain and function altered by scapular dyskinesis in subjects with shoulder pain?	Not Relevant to the Research Topic, Reviews, Registrations, Books, Patents
801	Okamura, K.	2018	Nutrition and Enhanced Sports Performance: Muscle Building, Endurance, and Strength	Not Relevant to the Research Topic, Reviews, Registrations, Books, Patents
802	Ohtani, Masaru Sugita, Masaaki Maruyama, Kimiaki	2006	Amino Acid Mixture Improves Training Efficiency in Athletes1,2	Not Relevant to the Research Topic, Reviews, Registrations, Books, Patents
803	Ohlendorf, D. Himmelreich, M. Mickel, C. Groneberg, D. A. Kopp, S.	2015	Does a Temporary Leg Length Discrepancy have an Influence on Upper Body Posture and Lower Jaw Position in Competitive Athletes?	Not Relevant to the Research Topic, Reviews, Registrations, Books, Patents
804	Oh, S. D.	2007	Distribution of I/D polymorphism in the ACE gene among Korean male elite athletes	Not Relevant to the Research Topic, Reviews, Registrations, Books, Patents
805	Ogasawara, I. Shimokochi, Y. Konda, S. Mae, T. Nakata, K.	2021	Effect of Rearfoot Strikes on the Hip and Knee Rotational Kinetic Chain During the Early Phase of Cutting in Female Athletes	Not Relevant to the Research Topic, Reviews, Registrations, Books, Patents
806	Ogasawara, I. Hamaguchi, S. Hasegawa, R. Akeda, Y. Ota, N. Revankar, G. S. Konda, S. Taguchi, T. Takanouchi, T. Imoto, K. Okimoto, N. Sakuma, K. Uchiyama, A. Yamasaki, K. Higashino, T. Tomono, K. Nakata, K.	2021	Successful Reboot of High-Performance Sporting Activities by Japanese National Women's Handball Team in Tokyo, 2020 during the COVID-19 Pandemic: An Initiative Using the Japan Sports-Cyber Physical System (JS-CPS) of the Sports Research Innovation Project (SRIP)	Not Relevant to the Research Topic, Reviews, Registrations, Books, Patents
807	Offer, Amir Amir, Ruthie Chen, Yamin Attias, Eric Eynon, Nir Moran, Sagiv Sagiv, Michael Meckel, Yoav	2007	Experimental Physiology: The ACE deletion allele is associated with Israeli elite endurance athletes	Not Relevant to the Research Topic, Reviews, Registrations, Books, Patents
808	O'Connell, S. M. Woodman, R. J. Brown, I. L. Vincent, D. J. Binder, H. J. Ramakrishna, B. S. Young, G. P.	2018	Comparison of a sports-hydration drink containing high amylose starch with usual hydration practice in Australian rules footballers during intense summer training	Not Relevant to the Research Topic, Reviews, Registrations, Books, Patents
809	Obed, N. S. Abdul-Nabi, W. R.	2021	The Effect of Movement Speed Exercises in Learning the Skills of Rolling and Controlling Soccer for Players Aged 15 Years	Not Relevant to the Research Topic, Reviews, Registrations, Books, Patents
810	Nzengue, A. G. B. Mpofu, K. Mathe, N. Muvunzi, R. Oyesola, M.	2023	An Integrated Value-Addition in Supply Chain Network for Metal-based Additive Manufacturing	Not Relevant to the Research Topic, Reviews, Registrations, Books, Patents
811	Nygaard, A.	2023	The Geopolitical Risk and Strategic Uncertainty of Green Growth after the Ukraine Invasion: How the Circular Economy Can Decrease the Market Power of and Resource Dependency on Critical Minerals	Not Relevant to the Research Topic, Reviews, Registrations, Books, Patents
812	Nurbekov, M. K. Elov, A. A. Il'in, A. B. Ibragimova, M. Y. Zhdanov, R. I.	2015	Tryptophanyl-tRNA synthase gene expression as genetic marker of the athletes' overtraining	Not Relevant to the Research Topic, Reviews, Registrations, Books, Patents
813	Nunome, H. Ikegami, Y. Kozakai, R. Apriantono, T. Sano, S.	2006	Segmental dynamics of soccer instep kicking with the preferred and non-preferred leg	Not Relevant to the Research Topic, Reviews, Registrations, Books, Patents
814	Nunome, H. Asai, T. Ikegami, Y. Sakurai, S.	2002	Three-dimensional kinetic analysis of side-foot and instep soccer kicks	Not Relevant to the Research Topic, Reviews, Registrations, Books, Patents
815	Nour-Frías, D. I. Fernández-Ozcorta, E. J. Ramos-Véliz, R.	2024	Strength Training Practices in Team Sports	Not Relevant to the Research Topic, Reviews, Registrations, Books, Patents
816	Nosaka, N. Tsujino, S. Honda, K. Suemitsu, H. Kato, K.	2020	Enhancement of Fat Oxidation during Submaximal Exercise in Sedentary Persons: Variations by Medium-Chain Fatty Acid Composition and Age Group	Not Relevant to the Research Topic, Reviews, Registrations, Books, Patents
817	Norris, P.	1998	The impact of European harmonisation on Norwegian drug policy	Not Relevant to the Research Topic, Reviews, Registrations, Books, Patents
818	Nootim, P. Kongkaew, W. Sirivongpaisal, N. Auckaraaree, K.	2018	An Application of Zoning Designated Policy to Locate the Fresh Fruit Bunch Collectors in the Oil Palm Supply Chain: Southern Thailand Case Study	Not Relevant to the Research Topic, Reviews, Registrations, Books, Patents
819	Nomura, T. Shinohara, A.	2016	Immunology of the Skin: Basic and Clinical Sciences in Skin Immune Responses	Not Relevant to the Research Topic, Reviews, Registrations, Books, Patents
820	Nomeer, M.	2021	Intelligent Energy Platform	Not Relevant to the Research Topic, Reviews, Registrations, Books, Patents
821	Noble, G. W.	2016	Who-if anyone-is in charge? Evolving discourses of political power and bureaucratic delegation in postwar japanese policymaking	Not Relevant to the Research Topic, Reviews, Registrations, Books, Patents
822	Nimse, A. Patel, N. Pardiwala, D.	2023	Criterion-Based Rehabilitation and Return to Play in Fast Bowlers Following Arthroscopic Bankart Repair: Recommendations Based on a Detailed Clinical Review	Not Relevant to the Research Topic, Reviews, Registrations, Books, Patents
823	Nikuze, N. Nzigidahera, B. Degreef, J.	2020	Socio-economic Analysis of the wild edible mushrooms' sector of the miombo woodland of Rumonge (South-west of Burundi)	Not Relevant to the Research Topic, Reviews, Registrations, Books, Patents
824	Nikoloyuk, J. Burns, T. R. de Man, R.	2010	The promise and limitations of partnered governance: The case of sustainable palm oil	Not Relevant to the Research Topic, Reviews, Registrations, Books, Patents
825	Nikolakakis, A. Mavridis, G. Gourgoulis, V. Pilianidis, T. Rokka, S.	2020	Effect of an intervention program that uses elastic bands on the improvement of the forehand topspin stroke in young table tennis Athletes	Not Relevant to the Research Topic, Reviews, Registrations, Books, Patents
826	Niemi, Anna-Kaisa	2005	Mitochondrial DNA variation in extremely selected traits: Longevity and elite athletic performance	Not Relevant to the Research Topic, Reviews, Registrations, Books, Patents
827	Nie, S. Liu, Y.	2014	Analysis of application of digital media arts	Not Relevant to the Research Topic, Reviews, Registrations, Books, Patents
828	Nickelsen, K.	2015	Elucidating the Light Reactions (1950–1961)	Not Relevant to the Research Topic, Reviews, Registrations, Books, Patents
829	Nicholson, K. F. Collins, G. S. Waterman, B. R. Bullock, G. S.	2022	Machine Learning and Statistical Prediction of Pitching Arm Kinetics	Not Relevant to the Research Topic, Reviews, Registrations, Books, Patents
830	Nicholson, K. F. Collins, G. S. Waterman, B. R. Bullock, G. S.	2022	Machine learning and statistical prediction of fastball velocity with biomechanical predictors	Not Relevant to the Research Topic, Reviews, Registrations, Books, Patents
831	Ni, J. Zhao, J. Ung, C. O. L. Hu, Y. Hu, H. Wang, Y.	2017	Obstacles and opportunities in Chinese pharmaceutical innovation	Not Relevant to the Research Topic, Reviews, Registrations, Books, Patents
832	Nguyen, Tuan	2020	Learning Control of Closed-Kinematic Chain Mechanism Manipulators	Not Relevant to the Research Topic, Reviews, Registrations, Books, Patents
833	Nguyen, H. Mai, T. L. Pham, T. T. T. Binh, D.	2024	Supply chain coordination in sustainable agribusiness development: an investigation from coffee exporters	Not Relevant to the Research Topic, Reviews, Registrations, Books, Patents
834	Ngan, S. L. Promentille, M. A. B. Yatim, P. Lam, H. L. Er, A. C.	2018	Developing sustainability index for Malaysian palm oil industry with fuzzy analytic network process	Not Relevant to the Research Topic, Reviews, Registrations, Books, Patents
835	Newton, Robert U. Gerber, Aimee Nimphius, Sophia Shim, Jae K.	2006	DETERMINATION OF FUNCTIONAL STRENGTH IMBALANCE OF THE LOWER EXTREMITIES	Not Relevant to the Research Topic, Reviews, Registrations, Books, Patents
836	Neto Severino Ld, A. Herrera, Jose J. B. Rosa, Thiago S. de Almeida Sandro, S. Silva Glauber, C. B. Ferreira, Carlos E. S. dos Santos Marcos, A. P. Silvino, Valmir O. de Melo Gislane, F.	2022	Interaction Between ACTN3 (R577X), ACE (I/D), and BDKRB2 (−9/+9) Polymorphisms and Endurance Phenotypes in Brazilian Long-Distance Swimmers	Not Relevant to the Research Topic, Reviews, Registrations, Books, Patents
837	Neto, Slda Herrera, J. J. B. Rosa, T. S. de Almeida, S. S. Silva, G. C. B. Ferreira, C. E. S. dos Santos, M. A. P. Silvino, V. O. de Melo, G. F.	2022	Interaction Between ACTN3 (R577X), ACE (I/D), and BDKRB2 (-9/+9) Polymorphisms and Endurance Phenotypes in Brazilian Long-Distance Swimmers	Not Relevant to the Research Topic, Reviews, Registrations, Books, Patents
838	Neto Jr, J. Pastre, C. M. Monteiro, H. L.	2004	Postural alterations in male Brazilian athletes who have participated in international muscular power competitions	Not Relevant to the Research Topic, Reviews, Registrations, Books, Patents
839	Neher, E.	2018	Neurosecretion: what can we learn from chromaffin cells	Not Relevant to the Research Topic, Reviews, Registrations, Books, Patents
840	Ndlela, M. N.	2017	TV formats in anglophone Africa: The hegemonic role of South Africa in the TV format value chain	Not Relevant to the Research Topic, Reviews, Registrations, Books, Patents
841	Nazari, F. Fatahi, A.	2023	Football Biomechanics and Performance Enhancement: A Systematic Review	Not Relevant to the Research Topic, Reviews, Registrations, Books, Patents
842	Naylor, Rosamond L.	2004	Threats to Aquatic Environments: Is Aquaculture a Solution?	Not Relevant to the Research Topic, Reviews, Registrations, Books, Patents
843	Nayak, R. Akbari, M. Maleki Far, S.	2019	Recent sustainable trends in Vietnam's fashion supply chain	Not Relevant to the Research Topic, Reviews, Registrations, Books, Patents
844	Nath, A. K. Saha, P. Salehi-Sangari, E.	2008	Transforming supply chains in digital content delivery: A case study in apple	Not Relevant to the Research Topic, Reviews, Registrations, Books, Patents
845	Nassar, Y. M.	2015	Commoditization of natural gas, challenges and prospects	Not Relevant to the Research Topic, Reviews, Registrations, Books, Patents
846	Nasr, E. S. Kilgour, M. D. Noori, H.	2015	Strategizing niceness in co-opetition: The case of knowledge exchange in supply chain innovation projects	Not Relevant to the Research Topic, Reviews, Registrations, Books, Patents
847	Nasiri, F. Zaccour, G.	2009	An exploratory game-theoretic analysis of biomass electricity generation supply chain	Not Relevant to the Research Topic, Reviews, Registrations, Books, Patents
848	Narayana, Y. V. Gadgil, C. Mote, R. D. Rajan, R. Subramanyam, D.	2019	Clathrin-Mediated Endocytosis Regulates a Balance between Opposing Signals to Maintain the Pluripotent State of Embryonic Stem Cells	Not Relevant to the Research Topic, Reviews, Registrations, Books, Patents
849	Narang, S. Phansopkar, P. Chitale, N. Arora, S. P.	2022	Efficacy of Upper Limb Plyometric Training in a Badminton Player	Not Relevant to the Research Topic, Reviews, Registrations, Books, Patents
850	Narang, S. Patil, D.	2020	Determination of Ballistic Six Exercises and Theraband Exercises on Physical Performance in Badminton Players: A Randomized Controlled	Not Relevant to the Research Topic, Reviews, Registrations, Books, Patents
851	Nambi, G. Abdelbasset, W. K. Elsayed, S. H. Alrawaili, S. M. Abodonya, A. M. Saleh, A. K. Elnegamy, T. E.	2020	Comparative Effects of Isokinetic Training and Virtual Reality Training on Sports Performances in University Football Players with Chronic Low Back Pain-Randomized Controlled Study	Not Relevant to the Research Topic, Reviews, Registrations, Books, Patents
852	Nakagawa, Mikiko Sano, Nario Nobe, Seiki Ichinose, Masashi Yonemochi, Hidetoshi Saikawa, Tetsunori	2004	Patients with mild hypertensive heart disease and left ventricular outflow tract obstruction: treatment with angiotensin II antagonists	Not Relevant to the Research Topic, Reviews, Registrations, Books, Patents
853	Naito, K. Wakayama, A. Kubota, H. Maruyama, T.	2018	Energy distribution mechanism and open-kinetic-chain characteristics of the upper body system in female volleyball spiking	Not Relevant to the Research Topic, Reviews, Registrations, Books, Patents
854	Naito, K. Fukui, Y. Maruyama, T.	2012	Energy redistribution analysis of dynamic mechanisms of multi-body, multi-joint kinetic chain movement during soccer instep kicks	Not Relevant to the Research Topic, Reviews, Registrations, Books, Patents
855	Naito, K. Fukui, Y. Maruyama, T.	2010	Multijoint kinetic chain analysis of knee extension during the soccer instep kick	Not Relevant to the Research Topic, Reviews, Registrations, Books, Patents
856	Nair, V. Hamzah, A.	2015	Successful community-based tourism approaches for rural destinations: The Asia Pacific experience	Not Relevant to the Research Topic, Reviews, Registrations, Books, Patents
857	Nagy, Roland	2016	Környezetpolitika és környezettudatosság az „atomvárosban”	Not Relevant to the Research Topic, Reviews, Registrations, Books, Patents
858	Nagarajan, M. Bassok, Y.	2008	A bargaining framework in supply chains: the assembly problem	Not Relevant to the Research Topic, Reviews, Registrations, Books, Patents
859	Nag, B.	2018	India-ASEAN production networks: What is there for Indian SMEs?	Not Relevant to the Research Topic, Reviews, Registrations, Books, Patents
860	Naeemi, P. Asgary, A. Arabi, M. Taghi-Molla, A. Wu, J.	2024	Pandemic resilience serious game: crafting an educational strategy board game	Not Relevant to the Research Topic, Reviews, Registrations, Books, Patents
861	Nadler, S. F. Moley, P. Malanga, G. A. Rubbani, M. Prybicien, M. Feinberg, J. H.	2002	Functional deficits in athletes with a history of low back pain: A pilot study	Not Relevant to the Research Topic, Reviews, Registrations, Books, Patents
862	Nadimpalli, V. K. Hasenbein, J. J.	2013	When to challenge a call in tennis: A Markov decision process approach	Not Relevant to the Research Topic, Reviews, Registrations, Books, Patents
863	Nabil, B. A. Ameer, M. A. Abdelmohsen, A. M. Hanafy, A. F. Yamani, A. S. Elhafez, N. M. Elhafez, S. M.	2020	The impact of tennis and Golfer's elbow on shoulder external rotators and abductors' peak torque	Not Relevant to the Research Topic, Reviews, Registrations, Books, Patents
864	Nabbefeld, J. O. E.	1997	Starwood aiming high with Westin buy	Not Relevant to the Research Topic, Reviews, Registrations, Books, Patents
865	Nabagou, M. Kpotchou, K.	2024	Cities and countryside put to the test by COVID-19 in Togo: between overproduction of tomatoes in the Savannahs and shortage in Lomé	Not Relevant to the Research Topic, Reviews, Registrations, Books, Patents
866	Myojin, C. Ueshima, S. Kawanishi, M. Tokimoto, M. Matsunami, T. Sagawa, K. Yoshitani, K. Ioka, T. Omori, K.	2016	Reducing Effects of branched-chain amino acids and the citric acid on fatigue caused by exercise	Not Relevant to the Research Topic, Reviews, Registrations, Books, Patents
867	Myers, J. L. Xia, H. Caballero, M. Y. Valtier, S. Chaudry, G. J.	2023	A Military Community Cohort Study Reveals Single Nucleotide Polymorphisms in Inflammation Mediator Genes That Associate with Type 2 Diabetes	Not Relevant to the Research Topic, Reviews, Registrations, Books, Patents
868	Myer, G. D. Ford, K. R. Brent, J. L. Divine, J. G. Hewett, T. E.	2007	Predictors of sprint start speed: The effects of resistive ground-based vs. inclined treadmill training	Not Relevant to the Research Topic, Reviews, Registrations, Books, Patents
869	Mustafina, L. J. Naumov, V. A. Cieszczyk, P. Popov, D. V. Lyubaeva, E. V. Kostryukova, E. S. Fedotovskaya, O. N. Druzhevskaya, A. M. Astratenkova, I. V. Glotov, A. S. Alexeev, D. G. Mustafina, M. M. Egorova, E. S. Maciejewska-Karłowska, A. Larin, A. K. Generozov, E. V. Nurullin, R. E. JastrzeAbski, Z. Kulemin, N. A. Ospanova, E. A. Pavlenko, A. V. Sawczuk, M. Akimov, E. B. Danilushkina, A. A. Zmi…	2014	AGTR2 gene polymorphism is associated with muscle fibre composition, athletic status and aerobic performance	Not Relevant to the Research Topic, Reviews, Registrations, Books, Patents
870	Murray, M. K. Maxwell, J.	2020	CONSIDERATION OF SPORT DEMANDS FOR AN 18-YEAR-OLD LACROSSE PLAYER WITH RECALCITRANT SYMPTOMATIC SPONDYLOLYSIS: A CASE REPORT	Not Relevant to the Research Topic, Reviews, Registrations, Books, Patents
871	Murphy, C. H. McGlory, C.	2021	Fish Oil for Healthy Aging: Potential Application to Master Athletes	Not Relevant to the Research Topic, Reviews, Registrations, Books, Patents
872	Muñoz, R. M. Vargas, A. C. Monsalves-Alvarez, M. Barría, M. C. Mosqueira, C. H. Fernandes, P. R. Filho, J. F.	2021	Somatotype and polymorphism of the ACTN3 and ACE gene in Chilean table tennis players	Not Relevant to the Research Topic, Reviews, Registrations, Books, Patents
873	Munkombwe, G. Nthewa, C. Mutaliano, J. A.	2020	Strengthening seed delivery system for enhanced adoption of improved sorghum varieties among smallholder farmers in Malawi, Mozambique and Zambia	Not Relevant to the Research Topic, Reviews, Registrations, Books, Patents
874	Mun, L. P. Guan, C. Chan, C. M. L.	2017	Koufu: Fortune of an Entrepreneurial Singapore Hawker	Not Relevant to the Research Topic, Reviews, Registrations, Books, Patents
875	Mulloy, F. Mullineaux, D. R. Graham-Smith, P. Irwin, G.	2018	An applied paradigm for simple analysis of the lower limb kinematic chain in explosive movements: an example using the fencing foil attacking lunge	Not Relevant to the Research Topic, Reviews, Registrations, Books, Patents
876	Mulligan, C. E. A. Olsson, M.	2013	Architectural implications of smart city business models: An evolutionary perspective	Not Relevant to the Research Topic, Reviews, Registrations, Books, Patents
877	Müller, C. Vermeulen, W. J. V. Glasbergen, P.	2009	Perceptions on the demand side and realities on the supply side: A study of the south african table grape export industry	Not Relevant to the Research Topic, Reviews, Registrations, Books, Patents
878	Mulder, M.	2021	Energy markets and energy policies	Not Relevant to the Research Topic, Reviews, Registrations, Books, Patents
879	Mukherji, P. K. Rawat, C.	2017	Leveraging Business Process Outsourcing for Growth	Not Relevant to the Research Topic, Reviews, Registrations, Books, Patents
880	Mukherjee, Swarup Fok Jeryn, Ruiwen van Mechelen, Willem	2023	Electrical Stimulation and Muscle Strength Gains in Healthy Adults: A Systematic Review	Not Relevant to the Research Topic, Reviews, Registrations, Books, Patents
881	Muench, L. N. Imhoff, A. B. Siebenlist, S.	2019	Shoulder: The Thrower’s Shoulder	Not Relevant to the Research Topic, Reviews, Registrations, Books, Patents
882	Mueller, S. M. Aguayo, D. Zuercher, M. Fleischmann, O. Boutellier, U. Auer, M. Jung, H. H. Toigo, M.	2015	High-intensity interval training with vibration as rest intervals attenuates fiber atrophy and prevents decreases in anaerobic performance	Not Relevant to the Research Topic, Reviews, Registrations, Books, Patents
883	Mudra, P. Psalman, V.	2015	EVALUATION OF SPORT TECHNIQUE IN TENNIS BASED ON 3D KINEMATIC ANALYSIS	Not Relevant to the Research Topic, Reviews, Registrations, Books, Patents
884	Muchaxo, R. E. A. Kouwijzer, I. van der Woude, L. H. V. Janssen, T. W. J. Nooijen, C. F. J. de Groot, S.	2023	The impact of lower-limb function on upper-limb pull and push strength in elite handcycling athletes	Not Relevant to the Research Topic, Reviews, Registrations, Books, Patents
885	Mozafari, M. Naimi-Sadigh, A. Seddighi, A. H.	2021	Possibilistic cooperative advertising and pricing games for a two-echelon supply chain	Not Relevant to the Research Topic, Reviews, Registrations, Books, Patents
886	Moussa, M. K. El Hariri, B. Lefevre, N. Grimaud, O. Bouché, P. A. Bohu, Y. Khalaf, Z. Werthel, J. D. Gerometta, A. Hardy, A.	2024	Isokinetic Strength and Balance Analyses for Predicting Return to Sports After the Latarjet Procedure: A Prospective Cross-sectional Study	Not Relevant to the Research Topic, Reviews, Registrations, Books, Patents
887	Mourtzios, C. Athannailidis, I. Arvanitidou, V. Kellis, E.	2024	Disparities in ground reaction forces between serve types in young male and female tennis athletes	Not Relevant to the Research Topic, Reviews, Registrations, Books, Patents
888	Mossel, E. O'Donnell, R. Regev, O. Steif, J. E. Sudakov, B.	2006	Non-interactive correlation distillation, inhomogeneous markov chains, and the reverse bonami-beckner inequality	Not Relevant to the Research Topic, Reviews, Registrations, Books, Patents
889	Mosallaei, M. Simonian, M. Ahangari, F. Miraghajani, M. Mortazavi, D. Salehi, A. R. Khosravi, S. Salehi, R.	2018	Single nucleotide polymorphism rs4648298 in miRNAs hsa-miR21 and hsa-miR590 binding site of COX gene is a strong colorectal cancer determinant	Not Relevant to the Research Topic, Reviews, Registrations, Books, Patents
890	Morucci, G. Punzi, T. Innocenti, G. Gulisano, M. Ceroti, M. Pacini, S.	2014	New frontiers in sport training: Genetics and artistic gymnastics	Not Relevant to the Research Topic, Reviews, Registrations, Books, Patents
891	Morral-Yepes, R. Smith, A. Sondhi, S. L. Pollmann, F.	2024	Entanglement Transitions in Unitary Circuit Games	Not Relevant to the Research Topic, Reviews, Registrations, Books, Patents
892	Morioka, T.	2007	Dyadic analysis in inter-corporate alliance: Merits and risks	Not Relevant to the Research Topic, Reviews, Registrations, Books, Patents
893	Moreno-Pérez, V. Méndez-Villanueva, A. Soler, A. Del Coso, J. Courel-Ibáñez, J.	2020	No relationship between the nordic hamstring and two different isometric strength tests to assess hamstring muscle strength in professional soccer players	Not Relevant to the Research Topic, Reviews, Registrations, Books, Patents
894	Moreira, P. V. S. Menegaldo, L. L.	2019	Development of a power evaluation system for combat sports, based on load cell and elastic band	Not Relevant to the Research Topic, Reviews, Registrations, Books, Patents
895	Moradi, M. Hadadnezhad, M. Letafatkar, A. Khosrokiani, Z. Baker, J. S.	2020	Efficacy of throwing exercise with TheraBand in male volleyball players with shoulder internal rotation deficit: A randomized controlled trial	Not Relevant to the Research Topic, Reviews, Registrations, Books, Patents
896	Moore, Kevin	2019	The Relationship between Angular Momentum of the Lower Trunk and Shoulder Joint Forces in Overarm Throwing Athletes	Not Relevant to the Research Topic, Reviews, Registrations, Books, Patents
897	Moore, Chandler Dominique	2017	Effects of External Ankle Taping on Lower Extremity Kinetics and Kinematics in Young Adult Males	Not Relevant to the Research Topic, Reviews, Registrations, Books, Patents
898	Moore, Booth	2022	Everlane 2.0: The San Francisco Brand Unveils a New Strategy and Creative Director: Women's Wear Daily	Not Relevant to the Research Topic, Reviews, Registrations, Books, Patents
899	Montes Salas, C. Santiago, M. V. Pulgar Muñoz, S. Heres, M.	2025	Evaluation of the effects of strength training with elastic bands in young handball players. Systematic review	Not Relevant to the Research Topic, Reviews, Registrations, Books, Patents
900	Monk, Dan	1996	Some see red over Blue Cross deal	Not Relevant to the Research Topic, Reviews, Registrations, Books, Patents
901	Mondal, A. Jana, R. K. Jana, D. K.	2024	A comparative investigation to determine whether or not to maintain strategic inventory for a two-period green supply chain model using the game theory approach	Not Relevant to the Research Topic, Reviews, Registrations, Books, Patents
902	Molfino, A. Gioia, G. Rossi Fanelli, F. Muscaritoli, M.	2013	Beta-hydroxy-beta-methylbutyrate supplementation in health and disease: A systematic review of randomized trials	Not Relevant to the Research Topic, Reviews, Registrations, Books, Patents
903	Moiroux--Sahraoui, Ayrton Mazeas, Jean Delgado, Numa Cécile Le, Moteux Acco, Mickael Douryang, Maurice Bjerregaard, Andreas Forelli, Florian	2024	Prevention of Overhead Shoulder Injuries in Throwing Athletes: A Systematic Review	Not Relevant to the Research Topic, Reviews, Registrations, Books, Patents
904	Mohr, M. Thomassen, M. Girard, O. Racinais, S. Nybo, L.	2016	Muscle variables of importance for physiological performance in competitive football	Not Relevant to the Research Topic, Reviews, Registrations, Books, Patents
905	Mohr, M. Fatouros, I. G. Jamurtas, A. Z. Draganidis, D. Thomassen, M. Ørntoft, C. Ermidis, G. Loules, G. Batsilas, D. Poulios, A. Papanikolaou, K. Randers, M. B. Krustrup, P. Nybo, L.	2022	Skeletal muscle phenotype and game performance in elite women football players	Not Relevant to the Research Topic, Reviews, Registrations, Books, Patents
906	Mohr, A. E. Jäger, R. Carpenter, K. C. Kerksick, C. M. Purpura, M. Townsend, J. R. West, N. P. Black, K. Gleeson, M. Pyne, D. B. Wells, S. D. Arent, S. M. Kreider, R. B. Campbell, B. I. Bannock, L. Scheiman, J. Wissent, C. J. Pane, M. Kalman, D. S. Pugh, J. N. Ortega-Santos, C. P. Ter Haar, J. A. Arciero, P. J. Antonio, J.	2020	The athletic gut microbiota	Not Relevant to the Research Topic, Reviews, Registrations, Books, Patents
907	Mohondro, Zachary M.	2014	The Effect of a Six Week Functional Training Program on Performance Outcomes in Softball	Not Relevant to the Research Topic, Reviews, Registrations, Books, Patents
908	Mohd Yahya, N. S. Ng, L. Y. Andiappan, V.	2021	Optimisation and planning of biomass supply chain for new and existing power plants based on carbon reduction targets	Not Relevant to the Research Topic, Reviews, Registrations, Books, Patents
909	Mohd Said, N. A. Mustaffa, N. E. Tajul Ariffin, H. L.	2020	Integrating cloud in engineering, procurement and construction contract	Not Relevant to the Research Topic, Reviews, Registrations, Books, Patents
910	Mohanty, A. Tiwari-Pandey, R. Pandey, N. R.	2019	Mitochondria: the indispensable players in innate immunity and guardians of the inflammatory response	Not Relevant to the Research Topic, Reviews, Registrations, Books, Patents
911	Mohamed, G. I. A. Fahmy, M. M. AlMetwaly, T. H. Ibrahim, M. F. Abdel-Aal, A. A. H.	2013	Determination the genetic diversity of the Actinin-3 gene as a function of selection for Egyptian players at senior levels in the sport of weightlifting	Not Relevant to the Research Topic, Reviews, Registrations, Books, Patents
912	Mohamad, M. Songthaveephol, V.	2020	Clash of titans: The challenges of socio-technical transitions in the electrical vehicle technologies – the case study of Thai automotive industry	Not Relevant to the Research Topic, Reviews, Registrations, Books, Patents
913	Mobig, I.	2004	Controlling localized project networks and the production of television programmes in the Munich and Cologne media clusters	Not Relevant to the Research Topic, Reviews, Registrations, Books, Patents
914	Moazeni, H. Arbab Shirani, B. Hejazi, S. R.	2022	An integrated game theoretic model and network data envelopment analysis to determine optimal export allocation to industrial units (A case study of the stone industry)	Not Relevant to the Research Topic, Reviews, Registrations, Books, Patents
915	Mlynarek, R. A. Lee, S. Bedi, A.	2017	Shoulder Injuries in the Overhead Throwing Athlete	Not Relevant to the Research Topic, Reviews, Registrations, Books, Patents
916	Mlynarek, R. A. Coleman, S. H.	2018	Hip and Groin Injuries in Baseball Players	Not Relevant to the Research Topic, Reviews, Registrations, Books, Patents
917	Miyachi, H. Asai, S. Kuroki, R. Omi, K. Ikenoue, C. Shimada, S.	2024	Continuous quality improvement with a two-step strategy effective for mass SARS-CoV-2 screening at the Tokyo 2020 Olympic and Paralympic Games	Not Relevant to the Research Topic, Reviews, Registrations, Books, Patents
918	Mittwoch, A. C. Bremenkamp, F. L.	2023	The German Supply Chain Act – A Sustainable Regulatory Framework for Internationally Active Market Players?	Not Relevant to the Research Topic, Reviews, Registrations, Books, Patents
919	Mitchell, Alan	2000	Why old retail model won't work on the Net	Not Relevant to the Research Topic, Reviews, Registrations, Books, Patents
920	Mishra, N. Mancheri, N.	2024	Critical Rare Metal and Collaboration of India and Japan	Not Relevant to the Research Topic, Reviews, Registrations, Books, Patents
921	Miniotaitė, Austėja	2021	Krepšininkų mentės funkcijos palyginimas amžiaus ir dominuojančios pusės aspektais	Not Relevant to the Research Topic, Reviews, Registrations, Books, Patents
922	Miran, K. Vladimir, M. Mario, K. Gordana, F. M. Uros, S.	2007	DIFFERENCES IN GRF WHEN EXECUTING FOREHAND TOPSPIN WITH DIFFERENT BALLS	Not Relevant to the Research Topic, Reviews, Registrations, Books, Patents
923	Miloudi, F. E. Tchernev, N. Rian, F.	2016	Scheduling payments optimization to drive working capital performance within a supply chain	Not Relevant to the Research Topic, Reviews, Registrations, Books, Patents
924	Miller, A. Schwarzman, G. Hutchinson, M. R.	2021	Baseball, softball, cricket: Sports-specific injuries and unique mechanisms in baseball, softball, and cricket	Not Relevant to the Research Topic, Reviews, Registrations, Books, Patents
925	Miller, A. Bentov, I.	2017	Zero-collateral lotteries in Bitcoin and Ethereum	Not Relevant to the Research Topic, Reviews, Registrations, Books, Patents
926	Micheo, W. Sánchez, L. A.	2018	Rehabilitation in Musculoskeletal and Sports Injuries in Older Adults	Not Relevant to the Research Topic, Reviews, Registrations, Books, Patents
927	Micheo, W.	2008	Rehabilitation of shoulder injury in the throwing athlete	Not Relevant to the Research Topic, Reviews, Registrations, Books, Patents
928	Michalis, Panayides	2023	Workforce Behaviour in Healthcare Systems	Not Relevant to the Research Topic, Reviews, Registrations, Books, Patents
929	Michailidis, Y.	2023	Relation of Jump and Change of Direction Inter-Limb Asymmetries with Fitness in Youth Male Soccer Players	Not Relevant to the Research Topic, Reviews, Registrations, Books, Patents
930	Mezzadri, A.	2014	Indian Garment Clusters and CSR Norms: Incompatible Agendas at the Bottom of the Garment Commodity Chain	Not Relevant to the Research Topic, Reviews, Registrations, Books, Patents
931	Metaxas, T. I. Mandroukas, A. Vamvakoudis, E. Kotoglou, K. Ekblom, B. Mandroukas, K.	2014	Muscle fiber characteristics, satellite cells and soccer performance in young athletes	Not Relevant to the Research Topic, Reviews, Registrations, Books, Patents
932	Metalnikov, A. Eshiev, A. Vorozheikin, A. Sushchenko, V. Gerasimov, K. Shirokova, M. Guryanov, M. Loginov, D. Meiramova, A. Izbassarova, I. Dyussenova, L. Balashkevich, N. Tyupa, P.	2024	Effectiveness of physical rehabilitation methods after knee arthroscopy for sports injuries	Not Relevant to the Research Topic, Reviews, Registrations, Books, Patents
933	Mészáros, Viola	2011	Extremal Problems on Planar Point Sets	Not Relevant to the Research Topic, Reviews, Registrations, Books, Patents
934	Messer, A. Joshi, S. N.	2013	Intrabodies as Neuroprotective Therapeutics	Not Relevant to the Research Topic, Reviews, Registrations, Books, Patents
935	Merritt, E. K. Nieman, D. C. Toone, B. R. Groen, A. Pugachev, A.	2019	Proteomic Markers of Non-functional Overreaching During the Race Across America (RAAM): A Case Study	Not Relevant to the Research Topic, Reviews, Registrations, Books, Patents
936	Meron, A. Saint-Phard, D.	2017	Track and Field Throwing Sports: Injuries and Prevention	Not Relevant to the Research Topic, Reviews, Registrations, Books, Patents
937	Mero, A.	1999	Leucine supplementation and intensive training	Not Relevant to the Research Topic, Reviews, Registrations, Books, Patents
938	Meng, D. Kumar, S. K. D. Lane, J. M. Grest, G. S.	2012	Effective interactions between grafted nanoparticles in a polymer matrix	Not Relevant to the Research Topic, Reviews, Registrations, Books, Patents
939	Mendonca, L. D. Bittencourt, N. F. N. Diniz, L. Goncalves, G. G. P. Ocarino, J. M. Silva, A. A. Fonseca, S. T.	2011	Forefoot alignment prediction in athletes' knee valgus during landing	Not Relevant to the Research Topic, Reviews, Registrations, Books, Patents
940	Mendes, S. Rees-Roberts, N.	2013	Branding Brazilian fashion: Global visibility and intercultural perspectives	Not Relevant to the Research Topic, Reviews, Registrations, Books, Patents
941	Melody, W. H.	1997	On the meaning and importance of 'independence' in telecom reform	Not Relevant to the Research Topic, Reviews, Registrations, Books, Patents
942	Melo, S. Macedo, J. Baptista, P.	2019	Capacity-sharing in logistics solutions: A new pathway towards sustainability	Not Relevant to the Research Topic, Reviews, Registrations, Books, Patents
943	Melam, G. R. Alhusaini, A. A. Perumal, V. Buragadda, S. Albarrati, A. Lochab, R.	2018	Effect of weight-bearing overload using elastic tubing on balance and functional performance in athletes with chronic ankle instability	Not Relevant to the Research Topic, Reviews, Registrations, Books, Patents
944	Meininger, A. K. Koh, J. L.	2012	Evaluation of the injured runner	Not Relevant to the Research Topic, Reviews, Registrations, Books, Patents
945	Mehdi, N. A.	2012	Recursive Incentives with Guided Recruiting Encouragement	Not Relevant to the Research Topic, Reviews, Registrations, Books, Patents
946	Medhi, P. K. Mondal, S.	2015	The changing dynamics in the worldwide mobile phone market: creating excellence through innovation management and collaborative relationships	Not Relevant to the Research Topic, Reviews, Registrations, Books, Patents
947	McLean, S. G. Lipfert, S. W. Van Den Bogert, A. J.	2004	Effect of gender and defensive opponent on the biomechanics of sidestep cutting	Not Relevant to the Research Topic, Reviews, Registrations, Books, Patents
948	McKendry, J. Joanisse, S. Baig, S. Liu, B. Parise, G. Greig, C. A. Breen, L.	2020	Superior aerobic capacity and indices of skeletal muscle morphology in chronically trained master endurance athletes compared with untrained older adults	Not Relevant to the Research Topic, Reviews, Registrations, Books, Patents
949	McGinniss, J. H. Mason, J. S. Morris, J. B. Pitt, W. Miller, E. M. Crowell, M. S.	2022	The Effect of Blood Flow Restriction Therapy on Shoulder Function Following Shoulder Stabilization Surgery: A Case Series	Not Relevant to the Research Topic, Reviews, Registrations, Books, Patents
950	McGarraghy, S. Olafsdottir, G. Kazakov, R. Huber, É Loveluck, W. Gudbrandsdottir, I. Y. Čechura, L. Esposito, G. Samoggia, A. Aubert, P. M. Barling, D. Ðurić, I. Jaghdani, T. J. Thakur, M. Saviolidis, N. M. Bogason, S. G.	2022	Conceptual System Dynamics and Agent-Based Modelling Simulation of Interorganisational Fairness in Food Value Chains: Research Agenda and Case Studies	Not Relevant to the Research Topic, Reviews, Registrations, Books, Patents
951	McFarland, S.	2010	Africa in retrospect: Russia, Iran and Chinese arms supplies to Sudan	Not Relevant to the Research Topic, Reviews, Registrations, Books, Patents
952	McElheny, K. Sgroi, T. Carr, J. B.	2021	Efficacy of Arm Care Programs for Injury Prevention	Not Relevant to the Research Topic, Reviews, Registrations, Books, Patents
953	McCurdy, K. Langford, G. Jenkerson, D. Doscher, M.	2008	The validity and reliability of the 1RM bench press using chain-loaded resistance	Not Relevant to the Research Topic, Reviews, Registrations, Books, Patents
954	McCurdy, K. Langford, G. Ernest, J. Jenkerson, D. Doscher, M.	2009	Comparison of chain- and plate-loaded bench press training on strength, joint pain, and muscle soreness in division ii baseball players	Not Relevant to the Research Topic, Reviews, Registrations, Books, Patents
955	McCauley, Tracey	2009	Are ace i/d and actn3 r577x polymorphisms associated with the muscle function of young and older men, and frequent fallers?	Not Relevant to the Research Topic, Reviews, Registrations, Books, Patents
956	McAllister, M. J. Hammond, K. G. Schilling, B. K. Ferreria, L. C. Reed, J. P. Weiss, L. W.	2014	Muscle activation during various hamstring exercises	Not Relevant to the Research Topic, Reviews, Registrations, Books, Patents
957	Maver, Ken	1992	New Contenders: Sutton Group Financial Services Ltd	Not Relevant to the Research Topic, Reviews, Registrations, Books, Patents
958	Matusinski, A. Golas, A. Zajac, A. Maszczyk, A.	2022	Acute effects of resisted and assisted locomotor activation on sprint performance	Not Relevant to the Research Topic, Reviews, Registrations, Books, Patents
959	Mattern, Craig O'Neil	2002	Maximal lactate steady state: Influence of the age-related adaptations of skeletal muscle	Not Relevant to the Research Topic, Reviews, Registrations, Books, Patents
960	Matsuno, K.	2021	Trading system design based on cooperative game for a two-level supply chain	Not Relevant to the Research Topic, Reviews, Registrations, Books, Patents
961	Matsel, K. A. Butler, R. J. Malone, T. R. Hoch, M. C. Westgate, P. M. Uhl, T. L.	2021	Current Concepts in Arm Care Exercise Programs and Injury Risk Reduction in Adolescent Baseball Players: A Clinical Review	Not Relevant to the Research Topic, Reviews, Registrations, Books, Patents
962	Matos, P. Rufino, J. Lopes, R.	2021	An architecture for reliable transportation of delicate goods	Not Relevant to the Research Topic, Reviews, Registrations, Books, Patents
963	Matinlauri, A. Alcaraz, P. E. Freitas, T. T. Mendiguchia, J. Abedin-Maghanaki, A. Castillo, A. Martínez-Ruiz, E. Carlos-Vivas, J. Cohen, D. D.	2018	A comparison of the isometric force fatigue-recovery profile in two posterior chain lower limb tests following simulated soccer competition	Not Relevant to the Research Topic, Reviews, Registrations, Books, Patents
964	Mathu, K.	2014	Logistics implications in the South African coal mining industry supply chain	Not Relevant to the Research Topic, Reviews, Registrations, Books, Patents
965	Mathews, Jennifer	2019	Drive and Stride Leg Kinetics and Kinematics in Adolescent Baseball Pitchers with Lower Extremity-Dominant and Upper Extremity-Dominant Pitching Styles	Not Relevant to the Research Topic, Reviews, Registrations, Books, Patents
966	Massie, D. L. Haddox, A.	1999	Influence of lower extremity biomechanics and muscle imbalances on the lumbar spine	Not Relevant to the Research Topic, Reviews, Registrations, Books, Patents
967	Massidda, M. Scorcu, M. Calò, C. M.	2014	New genetic model for predicting phenotype traits in sports	Not Relevant to the Research Topic, Reviews, Registrations, Books, Patents
968	Massidda, M. Eynon, N. Bachis, V. Corrias, L. Culigioni, C. Cugia, P. Scorcu, M. Calò, C. M.	2016	Association between MCT1 A1470T Polymorphism and Fat-Free Mass in Well-Trained Young Soccer Players	Not Relevant to the Research Topic, Reviews, Registrations, Books, Patents
969	Mason-Jones, Rachel	1998	The holistic strategy of market information enrichment through the supply chain	Not Relevant to the Research Topic, Reviews, Registrations, Books, Patents
970	Mason, Katy J.	2002	Market orientation and vertical de-integration: creating customer and company value	Not Relevant to the Research Topic, Reviews, Registrations, Books, Patents
971	Mashhadi Moghaddam, S. N. Rafieian, M.	2019	Tears and smiles in the urban protests against local decisions: searching for footprint of power in urban management (Evidence from Tehran)	Not Relevant to the Research Topic, Reviews, Registrations, Books, Patents
972	Masel, S. Maciejczyk, M.	2024	No effects of post-activation performance enhancement in elite male volleyball players under complex training	Not Relevant to the Research Topic, Reviews, Registrations, Books, Patents
973	Mascarin, N. C. de Lira, C. A. B. Vancini, R. L. da Silva, A. C. Andrade, M. S.	2017	The effects of preventive rubber band training on shoulder joint imbalance and throwing performance in handball players: A randomized and prospective study	Not Relevant to the Research Topic, Reviews, Registrations, Books, Patents
974	Marziliano, N. Fiorilli, G. Casu, G. La Delfa, G. Occhipinti, D. Fiscella, D. Berne, P. Iuliano, E. Ardissino, M. Intrieri, M.	2017	Prevalence of the RR genotypes of the locus ACTN3-R577X in Italian Muay Thai elite fighters	Not Relevant to the Research Topic, Reviews, Registrations, Books, Patents
975	Marxt, C. Hacklin, F. Röthlisberger, C. Schaffner, T.	2004	End-to-end innovation: Extending the stage-gate model into a sustainable collaboration framework	Not Relevant to the Research Topic, Reviews, Registrations, Books, Patents
976	Martins, T. T.	2024	RARE EARTH GEOPOLITICS: GLOBAL DYNAMICS AND STRATEGIC BALANCE OF POWER	Not Relevant to the Research Topic, Reviews, Registrations, Books, Patents
977	Martín-Martíez, J. P. Calleja-González, J. Sala, J. C. A. Gómez-Pomares, S. Carlos-Vivas, J. Pérez-Gómez, J.	2020	Short-term branched-chain amino acid supplementation does not enhance vertical jump in professional volleyball players. A double-blind, controlled, randomized study	Not Relevant to the Research Topic, Reviews, Registrations, Books, Patents
978	Martinez-Serrano, A. Freitas, T. T. Franquesa, X. Enrich, E. Mallol, M. Alcaraz, P. E.	2023	Does External Load Reflect Acute Neuromuscular Fatigue and Rating of Perceived Exertion in Elite Young Soccer Players?	Not Relevant to the Research Topic, Reviews, Registrations, Books, Patents
979	Martinez-Reyes, J.	2015	Mahogany intertwined: Enviromateriality between Mexico, Fiji, and the Gibson Les Paul	Not Relevant to the Research Topic, Reviews, Registrations, Books, Patents
980	Martínez-Garciá, D. Rodríguez-Perea, A. Huerta-Ojeda, Á Jerez-Mayorga, D. Aguilar-Martínez, D. Chirosa-Rios, I. Ruiz-Fuentes, P. Chirosa-Rios, L. J.	2021	Effects of Pre-Activation with Variable Intra-Repetition Resistance on Throwing Velocity in Female Handball Players: A Methodological Proposal	Not Relevant to the Research Topic, Reviews, Registrations, Books, Patents
981	Martinez, M.	2004	MBEs work toward lead role	Not Relevant to the Research Topic, Reviews, Registrations, Books, Patents
982	Martin, Tristan	2013	Égalisation adaptative et non invasive de la réponse temps-fréquence d'une petite salle	Not Relevant to the Research Topic, Reviews, Registrations, Books, Patents
983	Martin, C. Bideau, B. Bideau, N. Nicolas, G. Delamarche, P. Kulpa, R.	2014	Energy flow analysis during the tennis serve: Comparison between injured and noninjured tennis players	Not Relevant to the Research Topic, Reviews, Registrations, Books, Patents
984	Martikainen, H. Alén, M. Rahkila, P. Vihko, R.	1986	Testicular responsiveness to human chorionic gonadotrophin during transient hypogonadotrophic hypogonadism induced by androgenic/anabolic steroids in power athletes	Not Relevant to the Research Topic, Reviews, Registrations, Books, Patents
985	Martens, Géraldine Gofflot, Amandine Tooth, Camille Schwartz, Cédric Bornheim, Stephen Croisier, Jean-Louis Jean-François, Kaux Forthomme, Bénédicte	2023	Differences in strength and fatigue resistance of scapular protractors and retractors between symptomatic and asymptomatic dyskinesis	Not Relevant to the Research Topic, Reviews, Registrations, Books, Patents
986	Marshall, K. J. Llewellyn, T. L.	2017	Effects of Flexibility and Balance on Driving Distance and Club Head Speed in Collegiate Golfers	Not Relevant to the Research Topic, Reviews, Registrations, Books, Patents
987	Marrucci, L. Daddi, T. Iraldo, F.	2024	Identifying the most sustainable beer packaging through a Life Cycle Assessment	Not Relevant to the Research Topic, Reviews, Registrations, Books, Patents
988	Maroto-Izquierdo, S. McBride, J. M. Gonzalez-Diez, N. García-López, D. González-Gallego, J. de Paz, J. A.	2022	Comparison of Flywheel and Pneumatic Training on Hypertrophy, Strength, and Power in Professional Handball Players	Not Relevant to the Research Topic, Reviews, Registrations, Books, Patents
989	Markovic, P. Suzovic, D. Kasum, G. Jaric, S.	2016	Effects of training against elastic resistance on jab punch performance in elite junior athletes	Not Relevant to the Research Topic, Reviews, Registrations, Books, Patents
990	Marius, S.	2013	Aspects of Biomechanical Research Related to the Techniques Used by Jumping Athletes for Performance Improvement	Not Relevant to the Research Topic, Reviews, Registrations, Books, Patents
991	Marigo, N.	2007	The Chinese silicon photovoltaic industry and market: A critical review of trends and outlook	Not Relevant to the Research Topic, Reviews, Registrations, Books, Patents
992	Maria LÃºcia, L. M. PÃ¡dua Lima	2007	Brazilian Economy : Recent Evolution and New Perspectives for South-South Cooperation	Not Relevant to the Research Topic, Reviews, Registrations, Books, Patents
993	Margolis, L. M. Pasiakos, S. M.	2023	Low carbohydrate availability impairs hypertrophy and anaerobic performance	Not Relevant to the Research Topic, Reviews, Registrations, Books, Patents
994	Marconi, C. Sassi, G. Carpinelli, A. Cerretelli, P.	1985	Effects of l-carnitine loading on the aerobic and anaerobic performance of endurance athletes	Not Relevant to the Research Topic, Reviews, Registrations, Books, Patents
995	Marcon, M. Zanella, P. B.	2022	The effect of branched-chain amino acids supplementation in physical exercise: A systematic review of human randomized controlled trials	Not Relevant to the Research Topic, Reviews, Registrations, Books, Patents
996	Maqungo, Sithombo	2014	Prognostic factors for predicting outcomes after intramedullary nailing of the tibia	Not Relevant to the Research Topic, Reviews, Registrations, Books, Patents
997	Mapulanga, P. Eneya, D. D. Chiweza, D. S.	2022	Reconciling access to information and political party funding in Malawi: a comparative analysis of legislation	Not Relevant to the Research Topic, Reviews, Registrations, Books, Patents
998	Manzi, J. E. Zeitlin, J. H. Dowling, B. Roberts, N. Ruzbarsky, J. J. Ciccotti, M. C. Dines, J. S.	2022	Evaluating Pelvis Rotation Style at Foot Contact: A Propensity Scored Biomechanical Analysis in High School and Professional Pitchers	Not Relevant to the Research Topic, Reviews, Registrations, Books, Patents
999	Manzi, J. E. Dowling, B. Dines, J. S. Wang, Z. Kunze, K. N. Thacher, R. McElheny, K. L. Carr, J. B.	2021	The association of stride length to ball velocity and elbow varus torque in professional pitchers	Not Relevant to the Research Topic, Reviews, Registrations, Books, Patents
1000	Manuel, J. Amestro, L. Pedrón, A. M.	2003	Electromyography cinematic chains evaluation in rowing sport	Not Relevant to the Research Topic, Reviews, Registrations, Books, Patents
1001	Manske, Robert C. Smith, Barbara Wyatt, Frank	2003	Test–Retest Reliability of Lower Extremity Functional Tests after a Closed Kinetic Chain Isokinetic Testing Bout	Not Relevant to the Research Topic, Reviews, Registrations, Books, Patents
1002	Manishankar, S. Dechamma, T. S. Anoop, A.	2021	Securing IoT Data in the Cloud with Blockchain Technology	Not Relevant to the Research Topic, Reviews, Registrations, Books, Patents
1003	Mandroukas, A. Metaxas, T. I. Papadopoulou, Z. Heller, J. Margaritelis, N. V. Christoulas, K. Ekblom, B. Vrabas, I. S.	2020	Myosin heavy chain isoform composition in the deltoid and vastus lateralis muscles of elite handball players	Not Relevant to the Research Topic, Reviews, Registrations, Books, Patents
1004	Mandler, William Kyle	2011	Effects of pre- and post-exercise intake of performance supplements on body composition, muscle isokinetic, isometric, and isotonic strength and power, and mood in trained men following 6 weeks of resistance training	Not Relevant to the Research Topic, Reviews, Registrations, Books, Patents
1005	Mandal, Madhuchhanda	2010	Regulation of glutamate receptor trafficking and function in cortical neurons	Not Relevant to the Research Topic, Reviews, Registrations, Books, Patents
1006	Manchanda, S. Saxena, S. Sharma, P. Rizvi, M. R. Sharma, A. Ahmad, I. Kachanathu, S. J.	2023	Association of Selected Fitness Variables with Perceived Performance Levels in Lawn Tennis Players	Not Relevant to the Research Topic, Reviews, Registrations, Books, Patents
1007	Manchado, C. García-Ruiz, J. Cortell-Tormo, J. M. Tortosa-Martínez, J.	2017	Effect of Core Training on Male Handball Players' Throwing Velocity	Not Relevant to the Research Topic, Reviews, Registrations, Books, Patents
1008	Mamabolo, M. A. Sebola, M. P. Tsheola, J. P.	2021	THE ECONOMICS OF COMMUNAL SMALLHOLDER FARMING WITHIN SOUTH AFRICA’S HISTORICAL AGRICULTURAL STRUCTURE	Not Relevant to the Research Topic, Reviews, Registrations, Books, Patents
1009	Malveira, C. L. Souza, F. C. S. Rocha, T. B. X.	2012	Biomecânica do movimento isométrico de pedalada antes e após aplicação de acupuntura: Um estudo preliminar/Biomechanical analysis of isometric motion in ride before and after application of acupuncture: A preliminary study	Not Relevant to the Research Topic, Reviews, Registrations, Books, Patents
1010	Malko, J.	2010	Smart grids as a factor influenced development of power sector	Not Relevant to the Research Topic, Reviews, Registrations, Books, Patents
1011	Malik, A. I. Sarkar, B. Iqbal, M. W. Ullah, M. Khan, I. Ramzan, M. B.	2023	Coordination supply chain management in flexible production system and service level constraint: A Nash bargaining model	Not Relevant to the Research Topic, Reviews, Registrations, Books, Patents
1012	Malanga, G. A. Aydin, S. M.	2010	Functional therapeutic and core strengthening	Not Relevant to the Research Topic, Reviews, Registrations, Books, Patents
1013	Mala, I. K. Pratikto, H. Churiyah, M. Winarno, A. Soetjipto, B. E. Rahma, A.	2023	THE RISE STRATEGY MARKETING MSMES: TRANSFORMATION DIGITAL SEABANK AS BRANCHLESS BANKING IN INDONESIA	Not Relevant to the Research Topic, Reviews, Registrations, Books, Patents
1014	Majelan, A. S. Bor, M. R. A. T. Heydariyan, B. Dehcheshmeh, T. F.	2023	Investigating the Effects of Closed Kinetic Chain Exercises on Proprioception and Inversion/Eversion Strength Imbalance of the Ankle Joint in Track and Field Athletes With Medial Tibial Stress Syndrome	Not Relevant to the Research Topic, Reviews, Registrations, Books, Patents
1015	Mail, M. S. Z. Mohd Azhar, N. Affandi, N. F. Shaharudin, S. Agrawal, S. Chee, L. M.	2019	Relationship between isokinetic leg strength and knee frontal plane projection angle during single leg squat among male junior athletes	Not Relevant to the Research Topic, Reviews, Registrations, Books, Patents
1016	Maihami, R. Ghalehkhondabi, I.	2022	Pricing problem in a medical waste supply chain under environmental investment: a game theory approach	Not Relevant to the Research Topic, Reviews, Registrations, Books, Patents
1017	Mahmoud, Y. M. Elsayed, W. H. Draz, A. H.	2020	Effect of plyometrics, closed kinetic chain versus quadratus lumborum strengthening exercises on vertical jump height in volley ballplayers: A randomized controlled trial	Not Relevant to the Research Topic, Reviews, Registrations, Books, Patents
1018	Mahdiraji, H. A. Zavadskas, E. K. Hajiagha, S. H. R.	2015	Game theoretic approach for coordinating unlimited multi echelon supply chains	Not Relevant to the Research Topic, Reviews, Registrations, Books, Patents
1019	Mahdiraji, H. A. Govindan, K. Madadi, S. Arturo Garza-Reyes, J.	2023	Coordination in a closed-loop sustainable supply chain considering dual-channel and cost-sharing contract: Evidence from an emerging economy	Not Relevant to the Research Topic, Reviews, Registrations, Books, Patents
1020	Maghsoudi, M. Shokouhyar, S. Ataei, A. Ahmadi, S. Shokoohyar, S.	2023	Co-authorship network analysis of AI applications in sustainable supply chains: Key players and themes	Not Relevant to the Research Topic, Reviews, Registrations, Books, Patents
1021	Magaña, P. L. Fritzler-Happach, W. Barrios-González, J.	2017	Kinetic closed chain isokinetic values in football players: Pilot test	Not Relevant to the Research Topic, Reviews, Registrations, Books, Patents
1022	Maenhout, A. Van Praet, K. Pizzi, L. Van Herzeele, M. Cools, A.	2010	Electromyographic analysis of knee push up plus variations: What is the influence of the kinetic chain on scapular muscle activity?	Not Relevant to the Research Topic, Reviews, Registrations, Books, Patents
1023	Madruga-Parera, M. Dos'Santos, T. Bishop, C. Turner, A. Blanco, D. Beltran-Garrido, V. Moreno-Pérez, V. Romero-Rodríguez, D.	2021	Assessing Inter-Limb Asymmetries in Soccer Players: Magnitude, Direction and Association with Performance	Not Relevant to the Research Topic, Reviews, Registrations, Books, Patents
1024	Madhavan, R. Rawski, T. G. Tian, Q.	2019	Capability upgrading and catch-up in civil nuclear power: The case of China	Not Relevant to the Research Topic, Reviews, Registrations, Books, Patents
1025	Madhavan, Harilal	2008	Linking Tribal Medicinal Plant Co-operatives and Ayurvedic Manufacturing Firms for Better Rural Livelihood and Sustainable Use of Resources	Not Relevant to the Research Topic, Reviews, Registrations, Books, Patents
1026	Macombe, C.	2006	How are European farmers dealing with global environmental changes?	Not Relevant to the Research Topic, Reviews, Registrations, Books, Patents
1027	MacLean, C. L. Taunton, J. E. Clement, D. B. Regan, W. D. Stanish, W. D.	1999	Eccentric kinetic chain exercise as a conservative means of functionally rehabilitating chronic isolated insufficiency of the posterior cruciate ligament	Not Relevant to the Research Topic, Reviews, Registrations, Books, Patents
1028	Machek, S. B. Lorenz, K. A. Kern, M. Galpin, A. J. Bagley, J. R.	2021	Skeletal Muscle Fiber Type and Morphology in a Middle-Aged Elite Male Powerlifter Using Anabolic Steroids	Not Relevant to the Research Topic, Reviews, Registrations, Books, Patents
1029	Machado, M. V. Ferreira, D. M. Castro, R. E. Silvestre, A. R. Evangelista, T. Coutinho, J. Carepa, F. Costa, A. Rodrigues, C. M. Cortez-Pinto, H.	2012	Liver and muscle in morbid obesity: the interplay of fatty liver and insulin resistance	Not Relevant to the Research Topic, Reviews, Registrations, Books, Patents
1030	Machado, E. M. Haik, M. N. Ferreira, J. K. da Silva Santos, J. F. Camargo, P. R. Mendonça, L. M.	2023	Association of trunk and lower limb factors with shoulder complaints and sport performance in overhead athletes: A systematic review including GRADE recommendations and meta-analysis	Not Relevant to the Research Topic, Reviews, Registrations, Books, Patents
1031	Mach, N. Midoux, C. Leclercq, S. Pennarun, S. Le Moyec, L. Rué, O. Robert, C. Sallé, G. Barrey, E.	2022	Mining the equine gut metagenome: poorly-characterized taxa associated with cardiovascular fitness in endurance athletes	Not Relevant to the Research Topic, Reviews, Registrations, Books, Patents
1032	Macário, R. Van de Voorde, E.	2010	Critical issues in air transport economics and business	Not Relevant to the Research Topic, Reviews, Registrations, Books, Patents
1033	Ma, X. Yaacob, A. Kamalden, T. F. T. Ng, Y. G.	2024	To Assess the Impact of Physical Factors on Velocity, Speed, and Accuracy of Tennis Serve	Not Relevant to the Research Topic, Reviews, Registrations, Books, Patents
1034	Lyudinina, A. Y. Ivankova, G. E. Bojko, E. R.	2018	Priority use of medium-chain fatty acids during high-intensity exercise in cross-country skiers	Not Relevant to the Research Topic, Reviews, Registrations, Books, Patents
1035	Luzzatto, C.	2005	Care in the competitive community	Not Relevant to the Research Topic, Reviews, Registrations, Books, Patents
1036	Lutz, G. E. Palmitier, R. A. An, K. N. Chao, E. Y. S.	1993	COMPARISON OF TIBIOFEMORAL JOINT FORCES DURING OPEN-KINETIC-CHAIN AND CLOSED-KINETIC-CHAIN EXERCISES	Not Relevant to the Research Topic, Reviews, Registrations, Books, Patents
1037	Lust, K. R. Sandrey, M. A. Bulger, S. M. Wilder, N.	2009	The effects of 6-week training programs on throwing accuracy, proprioception, and core endurance in baseball	Not Relevant to the Research Topic, Reviews, Registrations, Books, Patents
1038	Lust, Kathleen R.	2007	The effects of a six-week open kinetic chain/closed kinetic chain and open kinetic chain/closed kinetic chain/core stability strengthening program in baseball	Not Relevant to the Research Topic, Reviews, Registrations, Books, Patents
1039	Luo, W. Venkatesh, V. G. Shi, Y. Arthanari, T.	2023	Dominance and collaboration in logistics triads: the case studies from New Zealand	Not Relevant to the Research Topic, Reviews, Registrations, Books, Patents
1040	Luo, S. Soh, K. G. Soh, K. L. Sun, H. Nasiruddin, N. J. M. Du, C. Zhai, X.	2022	Effect of Core Training on Skill Performance Among Athletes: A Systematic Review	Not Relevant to the Research Topic, Reviews, Registrations, Books, Patents
1041	Lunde, I. G. Anton, S. L. Bruusgaard, J. C. Rana, Z. A. Ellefsen, S. Gundersen, K.	2011	Hypoxia inducible factor 1 links fast-patterned muscle activity and fast muscle phenotype in rats	Not Relevant to the Research Topic, Reviews, Registrations, Books, Patents
1042	Lunde, Ida G. Anton, Siobhan L. Bruusgaard, Jo C. Rana, Zaheer A. Ellefsen, Stian Gundersen, Kristian	2011	Hypoxia inducible factor 1[alpha] links fast-patterned muscle activity and fast muscle phenotype in rats	Not Relevant to the Research Topic, Reviews, Registrations, Books, Patents
1043	Lunde, I. G. Anton, S. L. Bruusgaard, J. C. Rana, Z. A. Ellefsen, S. Gundersen, K.	2011	Hypoxia inducible factor 1α links fast-patterned muscle activity and fast muscle phenotype in rats	Not Relevant to the Research Topic, Reviews, Registrations, Books, Patents
1044	Ludvigsen, T. C.	2015	Normal and Pathological Anatomy of the Shoulder	Not Relevant to the Research Topic, Reviews, Registrations, Books, Patents
1045	Lu, Z. Xie, Z. Zhu, Y. Jia, C. Zhang, Y. Yang, J. Zhou, J. Sun, F. Mao, Y.	2022	A Stable and Durable Triboelectric Nanogenerator for Speed Skating Land Training Monitoring	Not Relevant to the Research Topic, Reviews, Registrations, Books, Patents
1046	Lu, Y. Murase, J. Watanabe, A. Sugimoto, A. Kimura, M.	2004	Linking microbial community dynamics to rhizosphere carbon flow in a wetland rice soil	Not Relevant to the Research Topic, Reviews, Registrations, Books, Patents
1047	Lu, X. Sugianto, L. F. Lee, V.	2006	Test of asymmetry effect of demand on spot price using MCMC methods	Not Relevant to the Research Topic, Reviews, Registrations, Books, Patents
1048	Lu, H. E. Potter, A. Sanchez Rodrigues, V. Walker, H.	2018	Exploring sustainable supply chain management: a social network perspective	Not Relevant to the Research Topic, Reviews, Registrations, Books, Patents
1049	Lu, Hualiang	2007	The Role of Guanxi in Buyer-Seller Relationships in China: A Survey of Vegetable Supply Chains in Jiangsu Province	Not Relevant to the Research Topic, Reviews, Registrations, Books, Patents
1050	Lowden, K.	2007	Sales strategies: To make you and flexo the preferred solution	Not Relevant to the Research Topic, Reviews, Registrations, Books, Patents
1051	Lovreta, S. Končar, J. Stanković, L. Đ	2016	Effects of increasing the power of retail chains on competitive position of producers	Not Relevant to the Research Topic, Reviews, Registrations, Books, Patents
1052	Loucks, A. B.	1986	Does exercise training affect reproductive hormones in women?	Not Relevant to the Research Topic, Reviews, Registrations, Books, Patents
1053	Loro, E. Bisetto, S. Khurana, T. S.	2018	Mitochondrial ultrastructural adaptations in fast muscles of mice lacking IL15RA	Not Relevant to the Research Topic, Reviews, Registrations, Books, Patents
1054	Lorenz, D. S.	2014	Variable resistance training using elastic bands to enhance lower extremity strengthening	Not Relevant to the Research Topic, Reviews, Registrations, Books, Patents
1055	López-Valenciano, A. Ayala, F. De Ste Croix, M. Barbado, D. Vera-Garcia, F. J.	2019	Different neuromuscular parameters influence dynamic balance in male and female football players	Not Relevant to the Research Topic, Reviews, Registrations, Books, Patents
1056	Loomba, A. P. S.	2022	Pharmacovigilance in emerging economies: modeling interaction among barriers	Not Relevant to the Research Topic, Reviews, Registrations, Books, Patents
1057	Lonsdale, C.	2004	Player power: Capturing value in the English football supply network	Not Relevant to the Research Topic, Reviews, Registrations, Books, Patents
1058	Long, K. L. Milidonis, M. K. Wildermuth, V. L. Kruse, A. N. Parham, U. T.	2021	The impact of dance-specific neuromuscular conditioning and injury prevention training on motor control, stability, balance, function and injury in professional ballet dancers: A mixed-methods quasi-experimental study	Not Relevant to the Research Topic, Reviews, Registrations, Books, Patents
1059	Lockyer, Sarah E.	2009	Papa Murphy's takes market share as delivery, buffet chains struggle	Not Relevant to the Research Topic, Reviews, Registrations, Books, Patents
1060	Löbell, R. Machado, R. O. Carlson, B. R. R. Teixeira, L. P. Barbosa, G. M. Saccol, M. F.	2024	Trunk and shoulder strength and mobility in young female volleyball and handball athletes	Not Relevant to the Research Topic, Reviews, Registrations, Books, Patents
1061	Lo Faro, M. Cantane, D. A. Naro, F.	2023	In the path for creating Research-to-business new opportunities on green hydrogen between Italy and Brazil	Not Relevant to the Research Topic, Reviews, Registrations, Books, Patents
1062	Livolsi, J. M. Adams, G. M. Laguna, P. L.	2001	The Effect of Chromium Picolinate on Muscular Strength and Body Composition in Women Athletes	Not Relevant to the Research Topic, Reviews, Registrations, Books, Patents
1063	Liu, Y. Li, Y.	2015	Structural reform of EU natural gas industry chain and its effects	Not Relevant to the Research Topic, Reviews, Registrations, Books, Patents
1064	Liu, Shi Qiang Huang, Xin Li, Xiangong Masoud, Mahmoud Chung, Sai-Ho Yin, Yong	2021	How is China’s energy security affected by exogenous shocks? Evidence of China–US trade dispute and COVID-19 pandemic	Not Relevant to the Research Topic, Reviews, Registrations, Books, Patents
1065	Liu, S.	2021	Mobile sensor network and wearable devices application in athlete muscle and physical fitness image monitoring	Not Relevant to the Research Topic, Reviews, Registrations, Books, Patents
1066	Liu, Q. Zhu, X.	2024	Incentive strategies for retired power battery closed-loop supply chain considering corporate social responsibility	Not Relevant to the Research Topic, Reviews, Registrations, Books, Patents
1067	Liu, Q. Wilson, W. W. Luo, M.	2016	The impact of Panama Canal expansion on the container-shipping market: a cooperative game theory approach	Not Relevant to the Research Topic, Reviews, Registrations, Books, Patents
1068	Liu, Qing	2013	Game theory approach to the vertical relationships for U.S. containerized imports	Not Relevant to the Research Topic, Reviews, Registrations, Books, Patents
1069	Liu, P. Chu, H. H. Wu, D. L. Chou, S. C.	2012	Pervasive Health-Care Device Industry Analysis: Focusing on Sleep-Treatment Applications	Not Relevant to the Research Topic, Reviews, Registrations, Books, Patents
1070	Liu, K. Stubblefield, G.	2017	P33 Differences in ankle ligament laxity between those with and without lower extremity injuries	Not Relevant to the Research Topic, Reviews, Registrations, Books, Patents
1071	Liu, K. Ji, L. Lu, Y.	2024	Influence of Amputation on Kinetic Chain Musculature Activity During Basic and Modified Core Exercises	Not Relevant to the Research Topic, Reviews, Registrations, Books, Patents
1072	Liu, J. Zhu, L.	2024	Research on power battery recycling mode selection considering dual behavioral preferences under different government subsidies	Not Relevant to the Research Topic, Reviews, Registrations, Books, Patents
1073	Liu, J. Sun, J. Yuan, H. Su, Y. Feng, S. Lu, C.	2022	Behavior analysis of photovoltaic-storage-use value chain game evolution in blockchain environment	Not Relevant to the Research Topic, Reviews, Registrations, Books, Patents
1074	Liu, J.	2022	Blockchain trends and analysis under the economic and financial fields	Not Relevant to the Research Topic, Reviews, Registrations, Books, Patents
1075	Liu, Feng	2008	A Study on Some Issues Concerning China's VAT System and Implementation	Not Relevant to the Research Topic, Reviews, Registrations, Books, Patents
1076	Lissillour, Raphaël Fulconis, François Dominique Bonet, Fernandez	2021	Maritime safety beyond ports: an issue of global governance between land and sea, Chapitre 12, in Sophie CROS et Florence LERIQUE (Coordonné par)	Not Relevant to the Research Topic, Reviews, Registrations, Books, Patents
1077	Líška, D. Liptaková, E. Batalik, L. Rutkowski, S.	2021	The ankle joint dorsiflexion range of motion in the closed kinematic chain of judokas and football players – pilot study	Not Relevant to the Research Topic, Reviews, Registrations, Books, Patents
1078	Líska, D. Kremnicky, J.	2022	THE LEVEL OF DORSIFLEXION IN YOUNG GYMNASTS COMPARED TO YOUNG ATHLETES - PILOT STUDY	Not Relevant to the Research Topic, Reviews, Registrations, Books, Patents
1079	Lis, R. Szymanski, D. J. Crotin, R. L. Qiao, M.	2024	The Relationship between Various Jump Tests and Baseball Pitching Performance: A Brief Review	Not Relevant to the Research Topic, Reviews, Registrations, Books, Patents
1080	Liotta, A. Lin, L.	2007	The operator's response to P2P service demand	Not Relevant to the Research Topic, Reviews, Registrations, Books, Patents
1081	Lindsay, D. M. Horton, J. F. Vandervoort, A. A.	2000	A review of injury characteristics, aging factors and prevention programmes for the older golfer	Not Relevant to the Research Topic, Reviews, Registrations, Books, Patents
1082	Lindgreen, A. Trienekens, J. Vellinga, K.	2004	Contemporary marketing practice: A case study of the Dutch Pork supply chain	Not Relevant to the Research Topic, Reviews, Registrations, Books, Patents
1083	Lindgreen, A. Palmer, R. Trienekens, J.	2005	Relationships within the supply chain: A case study	Not Relevant to the Research Topic, Reviews, Registrations, Books, Patents
1084	Linbo, J.	2013	Development of Trade in China: Achievements and Problems	Not Relevant to the Research Topic, Reviews, Registrations, Books, Patents
1085	Lin, Z. Chen, R. Luo, L. Ren, H.	2024	Research on Coordination of Fresh Supply Chain Considering Supplier Misreporting and Consumer Return	Not Relevant to the Research Topic, Reviews, Registrations, Books, Patents
1086	Lin, Y. T. Chiu, M. S.	2017	Branched-chain amino acids and arginine improve physical but not skill performance in two consecutive days of exercise	Not Relevant to the Research Topic, Reviews, Registrations, Books, Patents
1087	Lin, Y. C. Lin, C. C. Lin, C. C.	2011	Determining the governance controllability of organizations in supply chain management using fuzzy expert system	Not Relevant to the Research Topic, Reviews, Registrations, Books, Patents
1088	Lin, T. T. C. Paragas, F. Goh, D. Bautista, J. R.	2016	Developing location-based mobile advertising in Singapore: A socio-technical perspective	Not Relevant to the Research Topic, Reviews, Registrations, Books, Patents
1089	Lin, S. W.	2023	Two-stage pricing of perishable food supply chain with quality-keeping and waste reduction efforts	Not Relevant to the Research Topic, Reviews, Registrations, Books, Patents
1090	Lin, N. Chen, Y. Madariaga, M. P.	2024	Route-to-market strategy for low-carbon hydrogen from natural gas in the Permian Basin	Not Relevant to the Research Topic, Reviews, Registrations, Books, Patents
1091	Lin, H. T. Su, F. C. Nakamura, M. Chao, E. Y. S.	2003	Complex chain of momentum transfer of body segments in the baseball pitching motion	Not Relevant to the Research Topic, Reviews, Registrations, Books, Patents
1092	Lin, C. C. Hsieh, C. C.	2012	A Cooperative Coalitional Game in Duopolistic Supply-Chain Competition	Not Relevant to the Research Topic, Reviews, Registrations, Books, Patents
1093	Lima, P. O. Lima, A. A. Coelho, A. C. Lima, Y. L. Almeida, G. P. Bezerra, M. A. de Oliveira, R. R.	2017	BIOMECHANICAL DIFFERENCES IN BRAZILIAN JIU-JITSU ATHLETES: THE ROLE OF COMBAT STYLE	Not Relevant to the Research Topic, Reviews, Registrations, Books, Patents
1094	Lilin, D. Yanan, M.	2008	2008 International Conference on Wireless Communications, Networking and Mobile Computing, WiCOM 2008	Not Relevant to the Research Topic, Reviews, Registrations, Books, Patents
1095	Light, A. Anderson, T. D.	2009	Research project as boundary object: Negotiating the conceptual design of a tool for International Development	Not Relevant to the Research Topic, Reviews, Registrations, Books, Patents
1096	Ličen, Teja Kalc, Miloš Vogrin, Matjaž Bojnec, Vida	2022	Injury Prevention in Tennis Players, Linking the Kinetic Chain Approach With Myofascial Lines: A Narrative Review With Practical Implications	Not Relevant to the Research Topic, Reviews, Registrations, Books, Patents
1097	Liang, Q. Duan, Y. Zhu, R. Wu, N. Na, L.	2024	Real-time Three-dimensional Echocardiography for Assessing Left Atrial Structural and Functional Changes in Mutation Carriers of Hypertrophic Cardiomyopathy	Not Relevant to the Research Topic, Reviews, Registrations, Books, Patents
1098	Li, Y. Zhan, C. de Jong, M. Lukszo, Z.	2016	Business innovation and government regulation for the promotion of electric vehicle use: lessons from Shenzhen, China	Not Relevant to the Research Topic, Reviews, Registrations, Books, Patents
1099	Li, Yawei	2023	Research on Simulation System of Athletes with the Aid of Computer 3D Image Visual Image Technology	Not Relevant to the Research Topic, Reviews, Registrations, Books, Patents
1100	Li, Y.	2021	Construction of intelligent campus tennis players’ body data monitoring and injury warning system based on data fusion	Not Relevant to the Research Topic, Reviews, Registrations, Books, Patents
1101	Li, Wenchao Fan, Yuting Li, Houlin Song, Zhengyang	2021	Study on the influence of elastic Belt resistance training on the speed of young 400 meters athletes	Not Relevant to the Research Topic, Reviews, Registrations, Books, Patents
1102	Li, W.	2023	Application of IoT-enabled computing technology for designing sports technical action characteristic model	Not Relevant to the Research Topic, Reviews, Registrations, Books, Patents
1103	Li, T. Y. Rui, Z. H. Mao, L. T. Chang, Y. S. Shao, J. Chen, Y. Han, Q. Sui, X. M. An, N. Li, H. Q. Feng, H. T. Jiang, T. Wang, Q. R.	2023	Eight Weeks of Bifidobacterium lactis BL-99 Supplementation Improves Lipid Metabolism and Sports Performance through Short-Chain Fatty Acids in Cross-Country Skiers: A Preliminary Study	Not Relevant to the Research Topic, Reviews, Registrations, Books, Patents
1104	Li, Nan Deng, Mingjiang Mou, Hanshu Tang, Deshan Zhou, Fang Zhou, Qin Cheng, Changgao Wang, Yingdi	2022	Government Participation in Supply Chain Low-Carbon Technology R&D and Green Marketing Strategy Optimization	Not Relevant to the Research Topic, Reviews, Registrations, Books, Patents
1105	Li, J. Sheng, Z. Liu, H.	2010	Multi-agent simulation for the dominant players' behavior in supply chains	Not Relevant to the Research Topic, Reviews, Registrations, Books, Patents
1106	Li, J. Kong, S.	2023	APPLICATION OF THE OVERHEAD TRAINING METHOD IN SPORTSMEN	Not Relevant to the Research Topic, Reviews, Registrations, Books, Patents
1107	Li, J.	2021	The Dynamic Mechanism on Team Effectiveness in Youth Football: A Chain Mediation	Not Relevant to the Research Topic, Reviews, Registrations, Books, Patents
1108	Li, H. Yang, K. Yao, Y. Zhang, G.	2024	Selling mode choice and return policy for advance selling in an e-commerce platform with social influence	Not Relevant to the Research Topic, Reviews, Registrations, Books, Patents
1109	Li, G. Q. Li, Z. J. Liu, J. Y.	2024	Amino acids regulating skeletal muscle metabolism: mechanisms of action, physical training dosage recommendations and adverse effects	Not Relevant to the Research Topic, Reviews, Registrations, Books, Patents
1110	Li, G. Lu, M. Lai, S. Li, Y.	2023	Research on Power Battery Recycling in the Green Closed-Loop Supply Chain: An Evolutionary Game-Theoretic Analysis	Not Relevant to the Research Topic, Reviews, Registrations, Books, Patents
1111	Li, D. Yang, K. Guo, Q.	2024	A Privacy-preserving Settlement Model for Power Transactions in Virtual Power Plants	Not Relevant to the Research Topic, Reviews, Registrations, Books, Patents
1112	Li, C. Chen, G.	2023	Research on Evolutionary Traceability Decision- Making of Quality and Safety Traceability of Stakeholders: Based on the Dual Channel Supply Chain of Agricultural Products	Not Relevant to the Research Topic, Reviews, Registrations, Books, Patents
1113	Li, B. Song, P.	2022	Driving Force Mechanism of the Core Green Technology Innovation of Equipment Manufacturing Enterprises towards Industry 5.0 in China	Not Relevant to the Research Topic, Reviews, Registrations, Books, Patents
1114	Levinson, M. Altchek, D.	2014	The thrower's shoulder	Not Relevant to the Research Topic, Reviews, Registrations, Books, Patents
1115	Lestari, Y. N. Farida, E.	2021	Identification of ldh serum levels in male wistar rats that were given a modified tempeh-based sports drink	Not Relevant to the Research Topic, Reviews, Registrations, Books, Patents
1116	Lertwonghattakul, T. Sriramatr, S. Rachnavy, P.	2023	Analysis of Kinetic Chain Mechanism Affecting Energy Flow in Kick Topspin Tennis Serve in Elite and Amateur Tennis Players	Not Relevant to the Research Topic, Reviews, Registrations, Books, Patents
1117	Leroux, M. Lagniaux, F.	2024	Relationship between Shoulder Pain, Trunk and Lower Limb Pain in Overhead Athletes: A Systematic Review with Meta-analysis	Not Relevant to the Research Topic, Reviews, Registrations, Books, Patents
1118	Leong, Khay Mun	2022	Asia Computer Weekly	Not Relevant to the Research Topic, Reviews, Registrations, Books, Patents
1119	Lendraitiene, E. Petkute, T. Laurinaviciute, E.	2021	Changes in and associations between functional indices of young handball players' upper extremities when applying neuromuscular training	Not Relevant to the Research Topic, Reviews, Registrations, Books, Patents
1120	Lehnert, M. De Ste Croix, M. Zaatar, A. Hughes, J. Varekova, R. Lastovicka, O.	2017	Muscular and neuromuscular control following soccer-specific exercise in male youth: Changes in injury risk mechanisms	Not Relevant to the Research Topic, Reviews, Registrations, Books, Patents
1121	Legrand, F. Pietrasz, S. Ménard, G. Goloubeva, K.	2018	Operational optimization of a small scale LNG supply chain	Not Relevant to the Research Topic, Reviews, Registrations, Books, Patents
1122	Leelasantitham, A. Wongsamerchue, T. Sukamongkol, Y.	2024	Economic Pricing in Peer-to-Peer Electrical Trading for a Sustainable Electricity Supply Chain Industry in Thailand	Not Relevant to the Research Topic, Reviews, Registrations, Books, Patents
1123	Lee, M. C. Chiu, C. H. Liao, Y. C. Cheng, Y. C. Lee, C. C. Ho, C. S. Hsu, Y. J. Chang, H. Y. Lin, J. S. Huang, C. C.	2024	Gut microbiota modulation and amino acid absorption by Lactiplantibacillus plantarum TWK10 in pea protein ingestion: TWK10 boosts hut microbiota, amino acid uptake	Not Relevant to the Research Topic, Reviews, Registrations, Books, Patents
1124	Lee, E. Staelin, R.	2023	Distribution Channels	Not Relevant to the Research Topic, Reviews, Registrations, Books, Patents
1125	Lee, E. Minner, S.	2024	How power structure and markup schemes impact supply chain channel efficiency under price-dependent stochastic demand	Not Relevant to the Research Topic, Reviews, Registrations, Books, Patents
1126	Lee, D. R. Kim, L. J.	2016	Internal- and external-rotation peak torque in little league baseball players with subacromial impingement syndrome: Improved by closed kinetic chain shoulder training	Not Relevant to the Research Topic, Reviews, Registrations, Books, Patents
1127	Lee, D. Lee, J. Suk, T. Sim, M. K.	2024	A measure of the importance of moment for ball-strike counts in a baseball plate appearance	Not Relevant to the Research Topic, Reviews, Registrations, Books, Patents
1128	Lee, C. Y. Liu, X. H. Smith, C. L. Zhang, X. L. Hsu, H. C. Wang, D. Y. Luo, Z. P.	2004	The combined regulation of estrogen and cyclic tension on fibroblast biosynthesis derived from anterior cruciate ligament	Not Relevant to the Research Topic, Reviews, Registrations, Books, Patents
1129	Ledlow, Adam	2009	take it from The Tops	Not Relevant to the Research Topic, Reviews, Registrations, Books, Patents
1130	Ledergerber, R. Jacobs, M. W. Roth, R. Schumann, M.	2023	Contribution of different strength determinants on distinct phases of Olympic rowing performance in adolescent athletes	Not Relevant to the Research Topic, Reviews, Registrations, Books, Patents
1131	Leahy, I. Schorpion, M.	2015	Evaluation and rehabilitation of elbow injuries in the youth athlete	Not Relevant to the Research Topic, Reviews, Registrations, Books, Patents
1132	Laws-Nicola, T. J. Ferguson, B.	2021	Harmonic Chains: Weaponization in Omega Quintet	Not Relevant to the Research Topic, Reviews, Registrations, Books, Patents
1133	Lawal, A. I. Babajide, A. A. Asaleye, A. J. Lawal-Adedoyin, B. Aremu, C. O. Iseolorunkanmi, J. Inegbedion, H. Lukman, A. F. Ojeka, D. J.	2019	Optimizing the Cassava Value Chain in Nigeria	Not Relevant to the Research Topic, Reviews, Registrations, Books, Patents
1134	Laverse, E. Guo, T. Zimmerman, K. Foiani, M. S. Velani, B. Morrow, P. Adejuwon, A. Bamford, R. Underwood, N. George, J. Brooke, D. O'Brien, K. Cross, M. J. Kemp, S. P. T. Heslegrave, A. J. Hardy, J. Sharp, D. J. Zetterberg, H. Morris, H. R.	2020	Plasma glial fibrillary acidic protein and neurofilament light chain, but not tau, are biomarkers of sports-related mild traumatic brain injury	Not Relevant to the Research Topic, Reviews, Registrations, Books, Patents
1135	Laver, L. Lubiatowski, P. Zumstein, M. A. Landreau, P.	2018	Shoulder Instability in Handball Players	Not Relevant to the Research Topic, Reviews, Registrations, Books, Patents
1136	Laughlin, Mitzi S.	1999	The relationship between isometric and isotonic closed kinetic chain leg strength	Not Relevant to the Research Topic, Reviews, Registrations, Books, Patents
1137	Laudner, K.	2024	Do Hip Mobility and Strength Affect Shoulder Function in Athletes?	Not Relevant to the Research Topic, Reviews, Registrations, Books, Patents
1138	Larionova, M. Shelepov, A.	2023	Opportunities and Constraints for G20 Leadership in Data Governance: Is There a Chance for Convergence in Approaches?	Not Relevant to the Research Topic, Reviews, Registrations, Books, Patents
1139	Lapide, Larry	2014	Global Supply Chains: When Uncertainty is a CERTAIN FACTOR	Not Relevant to the Research Topic, Reviews, Registrations, Books, Patents
1140	Langley, Monica R. Ghaisas, Shivani Palanisamy, Bharathi N. Ay, Muhammet Jin, Huajun Anantharam, Vellareddy Kanthasamy, Arthi Kanthasamy, Anumantha G.	2020	Characterization of Nonmotor Symptoms in the MitoPark Mouse Model of Parkinson’s Disease	Not Relevant to the Research Topic, Reviews, Registrations, Books, Patents
1141	Langford, C. L.	2006	George bush's struggle with the "vision thing"	Not Relevant to the Research Topic, Reviews, Registrations, Books, Patents
1142	Landreau, P. Zumstein, M. A. Lubiatowski, P. Laver, L.	2018	Shoulder Injuries in Handball	Not Relevant to the Research Topic, Reviews, Registrations, Books, Patents
1143	Landkammer, Y. Rieder, F. Sassmann, R. Herfert, J. Wicker, A.	2017	Eccentric Training after a Traumatic Apophysis Fracture at the Spina Iliaca Anterior Inferior: Case Study of a Junior Football Player	Not Relevant to the Research Topic, Reviews, Registrations, Books, Patents
1144	Lanaspeze, G. Guilbert, B. Manin, L. Ville, F.	2024	Quasi-static chain drive model for efficiency calculation - Application to track cycling	Not Relevant to the Research Topic, Reviews, Registrations, Books, Patents
1145	Lan, Y. Yan, H. Ren, D. Guo, R.	2019	Merger strategies in a supply chain with asymmetric capital-constrained retailers upon market power dependent trade credit	Not Relevant to the Research Topic, Reviews, Registrations, Books, Patents
1146	Lan, Y. Anna, F. H. Y. Cheng, Y. C. Shang-Jyh, L.	2014	The impact of pool & standard on the patent litigation landscape: A case study of the LED industry	Not Relevant to the Research Topic, Reviews, Registrations, Books, Patents
1147	Lampón, J. F. Pérez-Moure, H. Carballo-Cruz, F. Velando-Rodríguez, M. E.	2024	New mobility technologies and regional status in the automotive industry value chain: The case of Spain and Portugal	Not Relevant to the Research Topic, Reviews, Registrations, Books, Patents
1148	Lampón, J. F. Muñoz-Dueñas, P.	2023	Are sustainable mobility firms reshaping the traditional relationships in the automotive industry value Chain?	Not Relevant to the Research Topic, Reviews, Registrations, Books, Patents
1149	Lamontagne-Cumiford, M. Lillis, H.	2023	The Container Thinks It’s Upside Down, and Other Stories of Automation	Not Relevant to the Research Topic, Reviews, Registrations, Books, Patents
1150	Lammons, R. Baiche, R. Bax, M. Burignat, D. Choquette, S. Chrz, V. Corbiere, P. Deyuan, F. Engstrand, J. Horgen, O. Javed, K. Korotkov, M. Kusov, V. Larsen, B. Martens, T. Maurel, S. Moreira, N. Nagase, S. Perrin, M. Rabinal Ballano, C. Rambaud, L. Rojo Blanco, A. Singh, G. S. P. Thirajit, U. Tichouchai, K. Turkin, S. Vemula, S. Zandieh, S.	2015	LNG as a fuel	Not Relevant to the Research Topic, Reviews, Registrations, Books, Patents
1151	Lambrecht, E. Kühne, B. Gellynck, X.	2015	Asymmetric relationships in networked agricultural innovation processes	Not Relevant to the Research Topic, Reviews, Registrations, Books, Patents
1152	Lambert, E. V. Hawley, J. A. Goedecke, J. Noakes, T. D. Dennis, S. C.	1997	Nutritional strategies for promoting fat utilization and delaying the onset of fatigue during prolonged exercise	Not Relevant to the Research Topic, Reviews, Registrations, Books, Patents
1153	Lamagna, Mario Carlucci, Marco Groppi, Daniele Garcia, Davide Astiaso	2019	Social and Economic Impact of a Waste-to-Energy Strategy Applied to the Winemaking Chain: A Case Study in the Italian Countryside	Not Relevant to the Research Topic, Reviews, Registrations, Books, Patents
1154	Lamagna, M. Carlucci, M. Groppi, D. Garcia, D. A.	2019	Social and Economic Impact of a Waste-to-Energy Strategy Applied to the Winemaking Chain: A Case Study in the Italian Countryside	Not Relevant to the Research Topic, Reviews, Registrations, Books, Patents
1155	Lam, J. S. L.	2011	Patterns of maritime supply chains: Slot capacity analysis	Not Relevant to the Research Topic, Reviews, Registrations, Books, Patents
1156	Lai, S. Yang, H. Dai, Y. Han, L.	2009	A model for CO2 emission tax and the government control in electric power supply chain	Not Relevant to the Research Topic, Reviews, Registrations, Books, Patents
1157	Lahti, J. Mendiguchia, J. Edouard, P. Morin, J. B.	2022	A novel multifactorial hamstring screening protocol: association with hamstring muscle injuries in professional football (soccer) – a prospective cohort study	Not Relevant to the Research Topic, Reviews, Registrations, Books, Patents
1158	Lahti, J. Mendiguchia, J. Ahtiainen, J. Anula, L. Kononen, T. Kujala, M. Matinlauri, A. Peltonen, V. Thibault, M. Toivonen, R. M. Edouard, P. Morin, J. B.	2020	Multifactorial individualised programme for hamstring muscle injury risk reduction in professional football: Protocol for a prospective cohort study	Not Relevant to the Research Topic, Reviews, Registrations, Books, Patents
1159	Lagoudis, Ioannis N.	2003	Defining and analysing value in ocean shipping business processes	Not Relevant to the Research Topic, Reviews, Registrations, Books, Patents
1160	Lagoudakis, Michail G.	2003	Efficient approximate policy iteration methods for sequential decision making in reinforcement learning	Not Relevant to the Research Topic, Reviews, Registrations, Books, Patents
1161	Kwon, Y. W. Sheu, J. B. Yoo, S. H.	2022	Quadratic quantity discount contract under price-dependent demand and consumer returns	Not Relevant to the Research Topic, Reviews, Registrations, Books, Patents
1162	Kwon, S. Kwon, Y. T. Kim, Y. S. Lim, H. R. Mahmood, M. Yeo, W. H.	2020	Skin-conformal, soft material-enabled bioelectronic system with minimized motion artifacts for reliable health and performance monitoring of athletes	Not Relevant to the Research Topic, Reviews, Registrations, Books, Patents
1163	Kusterbeck, S.	2004	Unique finishes still denim's driving force	Not Relevant to the Research Topic, Reviews, Registrations, Books, Patents
1164	Kusraeva, O. A. Rebiazina, V. A.	2021	Agribusiness changes caused by the russian food embargo: An interfirm relationships perspective	Not Relevant to the Research Topic, Reviews, Registrations, Books, Patents
1165	Kushner, H. J.	2007	Numerical methods for stochastic differential games: The ergodic cost criterion	Not Relevant to the Research Topic, Reviews, Registrations, Books, Patents
1166	Kushner, H. J.	2007	Numerical approximations for nonzero-sum stochastic differential games	Not Relevant to the Research Topic, Reviews, Registrations, Books, Patents
1167	Kushner, H. J.	2004	Numerical approximations for stochastic differential games: The ergodic case	Not Relevant to the Research Topic, Reviews, Registrations, Books, Patents
1168	Kushner, H. J.	2003	Numerical approximations for stochastic differential games	Not Relevant to the Research Topic, Reviews, Registrations, Books, Patents
1169	Kurz, E. Bloch, H. Buchholz, I. Maier, D. Praetorius, A. Seyler, S. Standtke, S. Achenbach, L.	2023	Assessment of return to play after an acute shoulder injury: Protocol for an explorative prospective observational German multicentre study	Not Relevant to the Research Topic, Reviews, Registrations, Books, Patents
1170	Kurtulus, M. Keskin, K. Gunay, M. Kesici, T. Gokdemir, K.	2023	GENETIC DIFFERENCES IN PEROXISOME PROLIFERATOR-ACTIVATED RECEPTOR ALPHA GENE IN ENDURANCE ATHLETES (LONG DISTANCE RUNNERS) AND POWER/ENDURANCE ATHLETES (WRESTLERS, FOOTBALL PLAYERS)	Not Relevant to the Research Topic, Reviews, Registrations, Books, Patents
1171	Kunze, Frederik Windels, Torsten Zenglein, Max J. Holzmann, Anna Löchel, Horst Reinecke, Antonia Schmerer, Hans-Jörg Emons, Oliver Taube, Markus	2018	Technologie-transfer und Investitionen in ausländische Hochtechnologiefirmen; Chinas Weg zum Konkurrenten um die Zukunftstechnologien	Not Relevant to the Research Topic, Reviews, Registrations, Books, Patents
1172	Kundu, A. Jain, V.	2012	A multi-objective optimization approach for complex procurement systems	Not Relevant to the Research Topic, Reviews, Registrations, Books, Patents
1173	Kumar, S. Massie, C. Dumonceaux, M. D.	2006	Comparative innovative business strategies of major players in cosmetic industry	Not Relevant to the Research Topic, Reviews, Registrations, Books, Patents
1174	Kumar, Sharad	2013	Crowdsourcing : Analyzing the Posities and Negatives of the Process for Successful Product Innovation	Not Relevant to the Research Topic, Reviews, Registrations, Books, Patents
1175	Kumar, P. Sharma, D. Pandey, P.	2022	Three-echelon apparel supply chain coordination with triple bottom line approach	Not Relevant to the Research Topic, Reviews, Registrations, Books, Patents
1176	Kumar, B. R.	2022	Case 29: Ichthys LNG Project	Not Relevant to the Research Topic, Reviews, Registrations, Books, Patents
1177	Kumagai, H. Natsume, T. Kim, S. J. Tobina, T. Miyamoto-Mikami, E. Shiose, K. Ichinoseki-Sekine, N. Kakigi, R. Tsuzuki, T. Miller, B. Yen, K. Murakami, H. Miyachi, M. Zempo, H. Dobashi, S. Machida, S. Kobayashi, H. Naito, H. Cohen, P. Fuku, N.	2022	The MOTS-c K14Q polymorphism in the mtDNA is associated with muscle fiber composition and muscular performance	Not Relevant to the Research Topic, Reviews, Registrations, Books, Patents
1178	Kulu, E.	2022	In-Space Manufacturing - 2022 Industry Survey and Commercial Landscape	Not Relevant to the Research Topic, Reviews, Registrations, Books, Patents
1179	Kuhn, L. Weberruß, H. Horstmann, T.	2019	Effects of core stability training on throwing velocity and core strength in female handball players	Not Relevant to the Research Topic, Reviews, Registrations, Books, Patents
1180	Kugyelka, Réka	2019	A ZAP-70 Kináz Hiányának Vizsgálata in Vivo T-Sejt Aktivációban, Differenciációban és Autoimmun Arthritis Kialakulásában	Not Relevant to the Research Topic, Reviews, Registrations, Books, Patents
1181	Kriz, Petr Riha, Kamil Dutta, Malay Kishore	2017	Automatic determination of the position of a tennis player using a pair of cameras	Not Relevant to the Research Topic, Reviews, Registrations, Books, Patents
1182	Kriz, P.	2014	Throwing sports and injuries involving the young athlete's Spine	Not Relevant to the Research Topic, Reviews, Registrations, Books, Patents
1183	Kraus, K. Schütz, E. Doyscher, R.	2019	The Relationship between a Jump-Landing Task and Functional Movement Screen Items: A Validation Study	Not Relevant to the Research Topic, Reviews, Registrations, Books, Patents
1184	Králová, D. M. Chytilová, L.	2019	Importance of forehand strike for individual rehabilitation plan assignment of a tennis player	Not Relevant to the Research Topic, Reviews, Registrations, Books, Patents
1185	Kraemer, W. J. Bush, J. A. Triplett-McBride, N. T. Koziris, L. P. Mangino, L. C. Fry, A. C. McBride, J. M. Johnston, J. Volek, J. S. Young, C. A. Gomez, A. L. Newton, R. U.	1998	Compression garments: Influence on muscle fatigue	Not Relevant to the Research Topic, Reviews, Registrations, Books, Patents
1186	Kraemer, T. Blasczyk, R. Bade-Doeding, C.	2014	HLA-E: A novel player for histocompatibility	Not Relevant to the Research Topic, Reviews, Registrations, Books, Patents
1187	Kozlowski, E. J. Barcia, A. M. Tokish, J. M.	2012	Meniscus repair: The role of accelerated rehabilitation in return to sport	Not Relevant to the Research Topic, Reviews, Registrations, Books, Patents
1188	Kozin, Serhii Valentynovych	2022	Технологія профілактики травматизму майбутніх фахівців з фізичного виховання та спорту в процесі професійної підготовки	Not Relevant to the Research Topic, Reviews, Registrations, Books, Patents
1189	Kozin, S. V.	2019	Biomechanical substantiation of the technique of hanging in rock climbing	Not Relevant to the Research Topic, Reviews, Registrations, Books, Patents
1190	Kozin, S. Safronov, D. Kozina, Z. Kniaz, H. Proskurnia, O. Prontenko, K. Lahno, O. Goncharenko, V. Kholodniy, A.	2020	Comparative biomechanical characteristics of one-arm hang in climbing for beginners and qualified athletes	Not Relevant to the Research Topic, Reviews, Registrations, Books, Patents
1191	Kozin, S. Cretu, M. Kozina, Z. Chernozub, A. Ryepko, O. Shepelenko, T. Sobko, I. Oleksiuk, M.	2021	Application of closed kinematic chain exercises with eccentric and strength exercises for the shoulder injuries prevention in student rock climbers: a randomized controlled trial	Not Relevant to the Research Topic, Reviews, Registrations, Books, Patents
1192	Kozin, S. Cretu, M. Kozina, Z. Charnozub, A. Ryepko, O. Shepelenko, T. Sobko, I. Oleksiuk, M.	2021	Application closed kinematic chain exercises with eccentric and strength exercises for the shoulder injuries prevention in student rock climbers: A randomized controlled trial	Not Relevant to the Research Topic, Reviews, Registrations, Books, Patents
1193	Kovacs, M. S. Katzfey, T.	2015	A sport-specific performance and prevention program for the throwing quarterback	Not Relevant to the Research Topic, Reviews, Registrations, Books, Patents
1194	Kountouris, A. Cook, J.	2007	Rehabilitation of Achilles and patellar tendinopathies	Not Relevant to the Research Topic, Reviews, Registrations, Books, Patents
1195	Kotsifaki, Argyro Sideris, Vasileios Korakakis, Vasileios Whiteley, Rodney	2021	195 Preventing ACL reinjuries – is persistent knee underloading at return to sports after reconstruction the culprit?	Not Relevant to the Research Topic, Reviews, Registrations, Books, Patents
1196	Kostić, Saša B.	2012	Invarijantnost Motornih Obrazaca pri bočnom Volej Udarcu u Fudbalu	Not Relevant to the Research Topic, Reviews, Registrations, Books, Patents
1197	Korhonen, Marko T. Cristea, Alexander Alén, Markku Häkkinen, Keijo	2006	Aging, muscle fiber type, and contractile function in sprint-trained athletes	Not Relevant to the Research Topic, Reviews, Registrations, Books, Patents
1198	Kordonis, I. Papavassilopoulos, G. P.	2015	LQ Nash games with random entrance: An infinite horizon major player and minor players of finite horizons	Not Relevant to the Research Topic, Reviews, Registrations, Books, Patents
1199	Konopka, J. A. Hsue, L. Chang, W. Thio, T. Dragoo, J. L.	2020	The Effect of Oral Contraceptive Hormones on Anterior Cruciate Ligament Strength	Not Relevant to the Research Topic, Reviews, Registrations, Books, Patents
1200	Koller, A. Mair, J. Schobersberger, W. Wohlfarter, T. Haid, C. Mayr, M. Villiger, B. Frey, W. Puschendorf, B.	1998	Effects of prolonged strenuous endurance exercise on plasma myosin heavy chain fragments and other muscular proteins - Cycling vs running	Not Relevant to the Research Topic, Reviews, Registrations, Books, Patents
1201	Kolias, P. Stavropoulos, N. Papadopoulou, A. Kostakidis, T.	2022	Evaluating basketball player’s rotation line-ups performance via statistical markov chain modelling	Not Relevant to the Research Topic, Reviews, Registrations, Books, Patents
1202	Kokmeyer, D. Wahoff, M. Mymern, M.	2012	Suggestions from the field for return-to-sport rehabilitation following anterior cruciate ligament reconstruction: alpine skiing	Not Relevant to the Research Topic, Reviews, Registrations, Books, Patents
1203	Koike, S. Mimura, K.	2016	Main Contributors to the Baseball Bat Head Speed Considering the Generating Factor of Motion-dependent Term	Not Relevant to the Research Topic, Reviews, Registrations, Books, Patents
1204	Köhler, H. P. Witt, M.	2023	Energy flow in men’s javelin throw and its relationship to joint load and performance	Not Relevant to the Research Topic, Reviews, Registrations, Books, Patents
1205	Kobayashi, Y. Manabe, Y. Nakata, N. Kusaka, S.	2007	A risk management method for the operation of a supply-chain without storage: - Supply policy optimization under demand risk	Not Relevant to the Research Topic, Reviews, Registrations, Books, Patents
1206	Kobayashi, H. Tajika, T. Warita, T. Kitagawa, T. Takamine, S. Fujita, H. Kushima, N. Hashimoto, S. Shitara, H. Okamura, K. Iizuka, Y. Yanagawa, T. Sakamoto, M. Takagishi, Chikuda, H.	2021	Cross-sectional Study of the Hip Joint Condition in Young Baseball Players	Not Relevant to the Research Topic, Reviews, Registrations, Books, Patents
1207	Knobloch, K. Gohritz, A. Spies, M. Vogt, P. M.	2008	Neovascularisation in de Quervain's disease of the wrist: novel combined therapy using sclerosing therapy with polidocanol and eccentric training of the forearms and wrists-a pilot report	Not Relevant to the Research Topic, Reviews, Registrations, Books, Patents
1208	Knežević, O. M. Mirkov, D. M.	2013	Strength assessment in athletes following an anterior cruciate ligament injury	Not Relevant to the Research Topic, Reviews, Registrations, Books, Patents
1209	Knežević, O. M. Mirkov, D. M.	2020	Research landscape of a global environmental challenge: Microplastics	Not Relevant to the Research Topic, Reviews, Registrations, Books, Patents
1210	Kleven, D. K. Heins, S. Izatt, C. J.	1991	Case study of a professional baseball pitcher	Not Relevant to the Research Topic, Reviews, Registrations, Books, Patents
1211	Klein, S. Selz, D.	2000	Cybermediation in auto distribution: Channel dynamics and conflicts	Not Relevant to the Research Topic, Reviews, Registrations, Books, Patents
1212	Klein, K.	2015	Values-based food procurement in hospitals: the role of health care group purchasing organizations	Not Relevant to the Research Topic, Reviews, Registrations, Books, Patents
1213	Klaylee, J. Iamtrakul, P. Chollacoop, N.	2021	Urban planning measures for smart city development	Not Relevant to the Research Topic, Reviews, Registrations, Books, Patents
1214	Kırıcı, Esra Gümüş	2019	Erkek Voleybolcularda Uygulanan direnç bandı Kuvvet antrenmanlarının Maksimal Kuvvet, Dikey sıçrama Ve sürat performansına Etkileri	Not Relevant to the Research Topic, Reviews, Registrations, Books, Patents
1215	King, Enda	2019	Relationship of 3d Biomechanical Analysis with Outcomes After Acl Reconstruction	Not Relevant to the Research Topic, Reviews, Registrations, Books, Patents
1216	King, B. W. Raum, G. M. De Luigi, A. J. Bowers, R. L.	2024	Elbow injuries in overhead throwing athletes: clinical evaluation, treatment, and osteopathic considerations	Not Relevant to the Research Topic, Reviews, Registrations, Books, Patents
1217	Kindstrand, N. A. McNeill, B. T. Dickenson, S. B. Magnusson, N. Sum, J. C.	2022	Proposed Musculoskeletal Examination of Youth and Adolescent Baseball Players	Not Relevant to the Research Topic, Reviews, Registrations, Books, Patents
1218	Kim, T. Kim, Y. H. Park, J. M. Choi, H.	2023	Comparison of scapular position in elite tennis players with and without shoulder impingement: A case-control study	Not Relevant to the Research Topic, Reviews, Registrations, Books, Patents
1219	Kim, Nancy J.	1997	NATURAL SELECTION The nation's largest natural food chain jumps into the crowded local market with a big appetite	Not Relevant to the Research Topic, Reviews, Registrations, Books, Patents
1220	Kim, Gyu C.	1998	Cost and benefit analysis of the EC system on the QRM system	Not Relevant to the Research Topic, Reviews, Registrations, Books, Patents
1221	Kim, D. Hong, J. G.	2011	Hamstring to quadriceps strength ratio and noncontact leg injuries: A prospective study during one season	Not Relevant to the Research Topic, Reviews, Registrations, Books, Patents
1222	Kim, B. S. Lee, J. S.	2023	The Effects of Plyometric Training with Elastic Band on Physical Fitness and Isokinetic Function in Fencing Foil Athletes	Not Relevant to the Research Topic, Reviews, Registrations, Books, Patents
1223	Kilbourn, P. J.	2015	Supplier Relationship Management Practices in the South African Automative Industry	Not Relevant to the Research Topic, Reviews, Registrations, Books, Patents
1224	Kilani, H. A. Palmer, S. S. Adrian, M. J. Gapsis, J. J.	1989	BLOCK OF THE STRETCH REFLEX OF VASTUS LATERALIS DURING VERTICAL JUMPS	Not Relevant to the Research Topic, Reviews, Registrations, Books, Patents
1225	Kibler, W. B. Wilkes, T. Sciascia, A.	2013	Mechanics and pathomechanics in the overhead athlete	Not Relevant to the Research Topic, Reviews, Registrations, Books, Patents
1226	Kibler, W. B. Thomas, S. J.	2012	Pathomechanics of the throwing shoulder	Not Relevant to the Research Topic, Reviews, Registrations, Books, Patents
1227	Kibler, W. B. Sennett, B. Sciascia, A.	2019	New Paradigms in the Throwing Shoulder: Pathophysiology and Examination	Not Relevant to the Research Topic, Reviews, Registrations, Books, Patents
1228	Kibler, W. B. Sciascia, A. Tokish, J. T. Kelly, J. D. Thomas, S. Bradley, J. P. Reinold, M. Ciccotti, M.	2022	Disabled Throwing Shoulder: 2021 Update: Part 2—Pathomechanics and Treatment	Not Relevant to the Research Topic, Reviews, Registrations, Books, Patents
1229	Kibler, W. B. Sciascia, A.	2023	The Overhead Athlete	Not Relevant to the Research Topic, Reviews, Registrations, Books, Patents
1230	Kibler, W. B. Sciascia, A.	2004	Kinetic chain contributions to elbow function and dysfunction in sports	Not Relevant to the Research Topic, Reviews, Registrations, Books, Patents
1231	Khouja, M. Wang, Y.	2010	The impact of digital channel distribution on the experience goods industry	Not Relevant to the Research Topic, Reviews, Registrations, Books, Patents
1232	Khot, S. B. Thiagarajan, S.	2024	Unveiling the relationships between enablers in resiliently sustainable supply chains using an integrated TISM-Fuzzy MICMAC approach: Study of Indian automobile sector post-COVID-19	Not Relevant to the Research Topic, Reviews, Registrations, Books, Patents
1233	Kharlamov, V. V.	2023	A generalized model of the Colonel Blotto stochastic game	Not Relevant to the Research Topic, Reviews, Registrations, Books, Patents
1234	Khalid, N. Kobayashi, I. Neves, M. A. Uemura, K. Nakajima, M. Nabetani, H.	2017	Encapsulation of cholecalciferol and ergocalciferol in oil-in-water emulsions by different homogenization techniques	Not Relevant to the Research Topic, Reviews, Registrations, Books, Patents
1235	Khaleel, S. H.	2017	T786C polymorphisms of endothelial nitric oxide synthase 3 (eNOS3) in basketball players	Not Relevant to the Research Topic, Reviews, Registrations, Books, Patents
1236	Keyhanian, S. Ahmadi, A. Karimi, B.	2021	On pricing and bundling decisions for stackelberg games in parallel channels of substitutable composites	Not Relevant to the Research Topic, Reviews, Registrations, Books, Patents
1237	Keyes, A. J.	2024	Opportunity knocks	Not Relevant to the Research Topic, Reviews, Registrations, Books, Patents
1238	Keul, J. Jakob, E. Berg, A. Dickhuth, H. H. Lehmann, M.	1987	Effect of vitamins and iron on performance and recovery in humans and in sports anemia	Not Relevant to the Research Topic, Reviews, Registrations, Books, Patents
1239	Keskinis, A. Makiev, G. K. Ververidis, A. Iliopoulos, E.	2023	Alterations of energy expenditure after anterior cruciate ligament tear and reconstruction. A systematic review	Not Relevant to the Research Topic, Reviews, Registrations, Books, Patents
1240	Kern, H. Pelosi, L. Coletto, L. Musarò, A. Sandri, M. Vogelauer, M. Trimmel, L. Cvecka, J. Hamar, D. Kovarik, J. Löfler, S. Sarabon, N. Protasi, F. Adami, N. Biral, D. Zampieri, S. Carraro, U.	2011	Atrophy/hypertrophy cell signaling in muscles of young athletes trained with vibrational-proprioceptive stimulation	Not Relevant to the Research Topic, Reviews, Registrations, Books, Patents
1241	Kerksick, C. M. Rasmussen, C. J. Lancaster, S. L. Magu, B. Smith, P. Melton, C. Greenwood, M. Almada, A. L. Earnest, C. P. Kreider, R. B.	2006	The effects of protein and amino acid supplementation on performance and training adaptations during ten weeks of resistance training	Not Relevant to the Research Topic, Reviews, Registrations, Books, Patents
1242	Kenny, J.	2006	European Paper Week: Image and competitiveness head list of concerns	Not Relevant to the Research Topic, Reviews, Registrations, Books, Patents
1243	Kennedy, S. M. Hannon, J. P. Morrow, R. M. Kaylin Kruseman, J. McCauley, F. A. Vasquez, J. E. Farnsworth, J. L. Arnold, A. J. Myers, N. L.	2025	Normative Hip Range of Motion and Strength Profiles of Uninjured Baseball Athletes: A Systematic Review	Not Relevant to the Research Topic, Reviews, Registrations, Books, Patents
1244	Kemah, B. Özkut, A. T. Esenkaya, İ Akan, K. H. Türkmen, İ	2014	Unexpected injury during jumping exercise: Isolated subtalar dislocation in a national athlete	Not Relevant to the Research Topic, Reviews, Registrations, Books, Patents
1245	Kelsey, D. D. Tyson, E.	1994	A new method of training for the lower extremity using unloading	Not Relevant to the Research Topic, Reviews, Registrations, Books, Patents
1246	Kelly, W. W.	2011	The sportscape of contemporary Japan	Not Relevant to the Research Topic, Reviews, Registrations, Books, Patents
1247	Kearney, Ronan Brady Desmond, Green Heerey, Josh Carolan, Aoife	2020	Sports medicine highlights from other journals #13	Not Relevant to the Research Topic, Reviews, Registrations, Books, Patents
1248	Kay, Russell	2010	Quick STUDY	Not Relevant to the Research Topic, Reviews, Registrations, Books, Patents
1249	Kawamori, N. Nosaka, K. Newton, R. U.	2013	Relationships between ground reaction impulse and sprint acceleration performance in team sport athletes	Not Relevant to the Research Topic, Reviews, Registrations, Books, Patents
1250	Kawaguchi, S. Nagamune, K. Nishizawa, Y. Araki, D. Hoshino, Y. Matsumoto, T. Matsushita, T. Kuroda, R. Kurosaka, M.	2016	An evaluation method of hardness on quantitative measurement system for lachman test using force sensor	Not Relevant to the Research Topic, Reviews, Registrations, Books, Patents
1251	Kausel, W. Mayer, A. Beauchamp, J. W.	2021	Brass instruments as a cascade of two-port networks: Transfer functions, chain parameters, and power efficiency in theory and practice	Not Relevant to the Research Topic, Reviews, Registrations, Books, Patents
1252	Kaur, H. Singh, S. P. Majumdar, A.	2019	Modelling joint outsourcing and offshoring decisions	Not Relevant to the Research Topic, Reviews, Registrations, Books, Patents
1253	Kauhanen, H. Hakkinen, K. Komi, P. V.	1989	Neural activation and force production of arm flexor muscles during normal and fatigue loading against constant and variable resistance	Not Relevant to the Research Topic, Reviews, Registrations, Books, Patents
1254	Kaufman, M. W. Roche, M. Fredericson, M.	2022	The Impact of Supplements on Sports Performance for the Trained Athlete: A Critical Analysis	Not Relevant to the Research Topic, Reviews, Registrations, Books, Patents
1255	Katte, H. Morris, G.	2016	Software company evolves in the 20 years since its formation	Not Relevant to the Research Topic, Reviews, Registrations, Books, Patents
1256	Katok, E. Pavlov, V.	2013	Fairness in supply chain contracts: A laboratory study	Not Relevant to the Research Topic, Reviews, Registrations, Books, Patents
1257	Karungamye, P.	2023	Counterfeit and substandard drugs in Tanzania: A review	Not Relevant to the Research Topic, Reviews, Registrations, Books, Patents
1258	Karpman, V. L. Orel, V. R. Svorovskaya, N. G. Kochina, N. G.	1991	Arterial impedance with transient operation modes of circulation apparatus	Not Relevant to the Research Topic, Reviews, Registrations, Books, Patents
1259	Karim, Safura Abdool Moyo, Busiso Walls, Helen	2025	Advancing whose interests? Corporate strategy and risks to food systems transformation and public health nutrition through academic partnerships in Africa	Not Relevant to the Research Topic, Reviews, Registrations, Books, Patents
1260	Kardor, S. Gorji, Z. Ghotbi, N. Attarbashi-Moghadam, B. Shadmehr, A. Gorji, M.	2023	Upper extremity physical performance tests in female overhead athletes: a test-retest reliability study	Not Relevant to the Research Topic, Reviews, Registrations, Books, Patents
1261	Kardor, S. Gorji, Z. Ghotbi, N. Attarbashi-Moghadam, B. Shadmehr, A. Gorji, M.	2023	Upper extremity physical performance tests in female overhead athletes: a test–retest reliability study	Not Relevant to the Research Topic, Reviews, Registrations, Books, Patents
1262	Karamemis, G. Zhang, J. Chen, Y.	2023	Consignment and turnkey sourcing and outsourcing analysis for a three-player supply chain in various power dynamics	Not Relevant to the Research Topic, Reviews, Registrations, Books, Patents
1263	Karadayi-Usta, S.	2023	A novel neutrosophical approach in stakeholder analysis for sustainable fashion supply chains	Not Relevant to the Research Topic, Reviews, Registrations, Books, Patents
1264	Karabacak, F. Ogras, U. Ozev, S.	2021	Malicious activity detection in lightweight wearable and iot devices using signal stitching	Not Relevant to the Research Topic, Reviews, Registrations, Books, Patents
1265	Kara, F. Ergin Gedik, G. Şahinoğlu, E.	2024	The associations of physical parameters with the Closed Kinetic Chain Upper Extremity Stability Test, the Upper Quarter Y Balance Test, and the Upper Limb Rotation Test in professional overhead athletes	Not Relevant to the Research Topic, Reviews, Registrations, Books, Patents
1266	Kang, J. Arroyo, M. A. O. G. Orlina, J. C. Lopez, A. T.	2018	Innovation beyond technology: Unilab	Not Relevant to the Research Topic, Reviews, Registrations, Books, Patents
1267	Kanakapura Chananke Gowda, V. K. Subramanian, S. S. Mustafa Gaowgzeh, R. A. Ahmed Alsenany, S. Abdelaliem, S. M. F. Saeed Alabdullah, A. A. Afnan, A. M.	2024	Effect of Kinematic Chain Exercise Protocol on Throwing Performance and Shoulder Muscle Strength among University Shot Put Athletes-A Randomized Controlled Trial	Not Relevant to the Research Topic, Reviews, Registrations, Books, Patents
1268	Kamogawa, J.	2013	SAT0430 Tight hamstrings of young athlete change lumbar spinal alignment kyphoscoliosis in the kick position: A new radiographic evaluation for lumbar spine in anteroposterior and lateral view under dynamic straight leg raising	Not Relevant to the Research Topic, Reviews, Registrations, Books, Patents
1269	Kamarulzaman, N. H. Eglese, R. W.	2015	Managing purchasing with different e-procurement solutions	Not Relevant to the Research Topic, Reviews, Registrations, Books, Patents
1270	Kamandulis, S. Cadefau, J. A. Snieckus, A. Mickevicius, M. Lukonaitiene, I. Muanjai, P. Satkunskiene, D. Molina, V. Blas Foix, X. D. Conte, D.	2023	The effects of high-velocity hamstring muscle training on injury prevention in football players	Not Relevant to the Research Topic, Reviews, Registrations, Books, Patents
1271	Kamada, T. Tokuda, S. Aozaki, S. Otsuji, S.	1993	HIGHER LEVELS OF ERYTHROCYTE-MEMBRANE FLUIDITY IN SPRINTERS AND LONG-DISTANCE RUNNERS	Not Relevant to the Research Topic, Reviews, Registrations, Books, Patents
1272	Käll, S. Crona, B. Van Holt, T. Daw, T. M.	2022	From good intentions to unexpected results — a cross-scale analysis of a fishery improvement project within the Indonesian blue swimming crab	Not Relevant to the Research Topic, Reviews, Registrations, Books, Patents
1273	Kagalkar, S. Agashe, A. Paralkar, T. A. Deogaonkar, A. Bhutda, P.	2023	NARRATIVE SYNTHESIS OF THE ECONOMIC IMPACT OF AGRICULTURAL SUPPLY CHAIN AND DISTRIBUTION NETWORKS ON OUTPUT	Not Relevant to the Research Topic, Reviews, Registrations, Books, Patents
1274	Kadi, F. Eriksson, A. Holmner, S. Butler-Browne, G. S. Thornell, L. E.	1999	Cellular adaptation of the trapezius muscle in strength-trained athletes	Not Relevant to the Research Topic, Reviews, Registrations, Books, Patents
1275	Kadi, F.	2000	Adaptation of human skeletal muscle to training and anabolic steroids	Not Relevant to the Research Topic, Reviews, Registrations, Books, Patents
1276	Kaczka, P. Michalczyk, M. M. Jastrzab, R. Gawelczyk, M. Kubicka, K.	2019	Mechanism of action and the effect of beta-hydroxy-beta-methylbutyrate (HMB) supplementation on different types of physical performance-A systematic review	Not Relevant to the Research Topic, Reviews, Registrations, Books, Patents
1277	Juul, S.	2015	You have the power to stop wasting food	Not Relevant to the Research Topic, Reviews, Registrations, Books, Patents
1278	Jurimae, J. Abernethy, P. J. Quigley, B. M. Blake, K. McEniery, M. T.	1997	Differences in muscle contractile characteristics among bodybuilders, endurance trainers and control subjects	Not Relevant to the Research Topic, Reviews, Registrations, Books, Patents
1279	Judd, C. H.	1896	Review ofRecherches graphiques sur la musique	Not Relevant to the Research Topic, Reviews, Registrations, Books, Patents
1280	Juárez, D. Mallo, J. De Subijana, C. L. Navarro, E.	2011	Kinematic analysis of kicking in young top-class soccer players	Not Relevant to the Research Topic, Reviews, Registrations, Books, Patents
1281	Ju, Y. Y. Chu, W. T. Shieh, W. Y. Cheng, H. Y. K.	2024	Elbow, wrist kinematics and shock transmission of backhand stroke in wheelchair tennis players	Not Relevant to the Research Topic, Reviews, Registrations, Books, Patents
1282	Joyce, P. I. Fratta, P. Landman, A. S. McGoldrick, P. Wackerhage, H. Groves, M. Busam, B. S. Galino, J. Corrochano, S. Beskina, O. A. Esapa, C. Ryder, E. Carter, S. Stewart, M. Codner, G. Hilton, H. Teboul, L. Tucker, J. Lionikas, A. Estabel, J. Ramirez-Solis, R. White, J. K. Brandner, S. Plagnol, V. Bennet, D. L. H. Abramov, A. Y. Greensmith, L. Fisher, E. M. C. Acevedo-Arozena, A.	2016	Deficiency of the zinc finger protein ZFP106 causes motor and sensory neurodegeneration	Not Relevant to the Research Topic, Reviews, Registrations, Books, Patents
1283	Journel, C. Zub-Preudhomme, H. W. Detot, B. Jullier, N. Preudhomme, M. Loyce, C.	2018	Designing and assessing bio economy oriented cropping systems	Not Relevant to the Research Topic, Reviews, Registrations, Books, Patents
1284	Jostarndt-Fögen, K. Puntschart, A. Hoppeler, H. Billeter, R.	1998	Fibre-type specific expression of fast and slow essential myosin light chain mRNAs in trained human skeletal muscles	Not Relevant to the Research Topic, Reviews, Registrations, Books, Patents
1285	Jorge, A. Lichtenstein, E. Faude, O. Roth, R.	2024	Muscle Activity and Kinematics During Three Hamstring Strengthening Exercises Compared to Sprinting: A Cross-Sectional Study	Not Relevant to the Research Topic, Reviews, Registrations, Books, Patents
1286	Jones, S. D. Safran, M. R.	2024	Current concepts: the hip, core and kinetic chain in the overhead athlete	Not Relevant to the Research Topic, Reviews, Registrations, Books, Patents
1287	Jones, M. T. Oliver, J. M. Delgado, J. C. Merrigan, J. J. Jagim, A. R. Robison, C. E.	2019	Effect of Acute Complex Training on Upper-Body Force and Power in Collegiate Wrestlers	Not Relevant to the Research Topic, Reviews, Registrations, Books, Patents
1288	Jones, Margaret T.	2014	Effect of compensatory acceleration training in combination with accommodating resistance on upper body strength in collegiate athletes	Not Relevant to the Research Topic, Reviews, Registrations, Books, Patents
1289	Jones, D. J. Griffiths, T. Grace, C. Kilgour, R. D. Comtois, A. S. Randall, N. J. Gregory, R. Mihalik, J. P. Ng, S. Stevenson, K. Newhook, C. Patra, R. Chan, D. Donahue, M. Cummins, D. Snyder, R. O'Connell, C. Tomsich, D. Wier, K. Amar, V. Dover, G. C. St-Onge, N. Trotter, L. C. Pierrynowski, M. R. Dresinger, K. Druchok, S. MacKenzie, R. Niven, L. A. Saucier, M. S. DeMont, R. G. Rakheja, S. R. Le…	2010	Abstracts from the Canadian Athletic Therapists Association: May 26-29, 2010, Kingston, Ontario, Canada	Not Relevant to the Research Topic, Reviews, Registrations, Books, Patents
1290	Jokela, A. Pasta, G. Della Villa, F. Abrantes, A. Kalogiannidis, D. García-Romero-Pérez, A. Marano, M. Skibinskyi, D. Mazzoni, S. Pruna, R. Valle, X. Lempainen, L.	2025	Mechanisms of Severe Adductor Longus Injuries in Professional Soccer Players: A Systematic Visual Video Analysis	Not Relevant to the Research Topic, Reviews, Registrations, Books, Patents
1291	Johnston, R. D.	2019	Influence of physical characteristics and match outcome on technical errors during rugby league match play	Not Relevant to the Research Topic, Reviews, Registrations, Books, Patents
1292	Johnston, R. B. Mak, H. C.	2000	An emerging vision of internet-enabled supply-chain electronic commerce	Not Relevant to the Research Topic, Reviews, Registrations, Books, Patents
1293	Johnsson, M. Jennings, B. Botvich, D.	2011	Inherently self-managed networks: Requirements, properties and an initial model	Not Relevant to the Research Topic, Reviews, Registrations, Books, Patents
1294	Johnson, R.	2014	LUMBO-PELVIC ANGULAR KINEMATICS IN YOUTH BASEBALL PITCHERS AFTER A SIMULATED GAME	Not Relevant to the Research Topic, Reviews, Registrations, Books, Patents
1295	Johnson, C.	2021	The Online Television Industry: Fragmentation, consolidation, and power	Not Relevant to the Research Topic, Reviews, Registrations, Books, Patents
1296	John, L. McCormick, P. McCormick, T. McNeill, G. R. Boardman, J.	2012	Working to understand cooperative forces in government extended enterprises: Concepts and methodology	Not Relevant to the Research Topic, Reviews, Registrations, Books, Patents
1297	Johari, M. Hosseini-Motlagh, S. M. Nematollahi, M. Goh, M. Ignatius, J.	2021	Socially concerned periodic review replenishment system with customer service level and supply chain contracting	Not Relevant to the Research Topic, Reviews, Registrations, Books, Patents
1298	Johansson, J. Freitag, N. E.	2019	Regulation of listeria monocytogenes virulence	Not Relevant to the Research Topic, Reviews, Registrations, Books, Patents
1299	Jofré, Alejandro Pardo, Angel Salas, David Verdugo, Victor Verschae, José	2021	The Convergence Rates of Blockchain Mining Games: A Markovian Approach	Not Relevant to the Research Topic, Reviews, Registrations, Books, Patents
1300	João, A. F. Caniuqueo, V. A. Hernández, M. C. Da Silva, S. F. Izquierdo, M. Silva, M. H. Ramirez-Campillo, R. Fernandes Filho, J.	2015	Gene polymorphism ACTN3 and ACE in selected gymnasts athletes in Brazil and Japan	Not Relevant to the Research Topic, Reviews, Registrations, Books, Patents
1301	Jin, Z. Yin, G. Wu, F.	2013	Optimal reinsurance strategies in regime-switching jump diffusion models: Stochastic differential game formulation and numerical methods	Not Relevant to the Research Topic, Reviews, Registrations, Books, Patents
1302	Jiang, W. He, G.	2021	Study on the effect of shoulder training on the mechanics of tennis serve speed through video analysis	Not Relevant to the Research Topic, Reviews, Registrations, Books, Patents
1303	Jiang, Ling	2010	Research on operation status and developing strategies of mobile tv in china	Not Relevant to the Research Topic, Reviews, Registrations, Books, Patents
1304	Jiang, J. Yang, X. Wang, Z. Zhao, C. Mao, X. Bian, W.	2023	GREEN INVESTMENT AND OPERATIONAL PROBLEMS FOR POWER SUPPLY CHAIN CONSIDERING DUAL MARKETS AND GENERATION RIGHTS TRADING	Not Relevant to the Research Topic, Reviews, Registrations, Books, Patents
1305	Jiang, H. Stephens, N. L.	1994	Calcium and smooth muscle contraction	Not Relevant to the Research Topic, Reviews, Registrations, Books, Patents
1306	Jiang, H. Kruszewski, A. Cherkashina, E. Theodorou, A. Zacharakis, E. Cherkashin, I. Konovalov, I. Kruszewski, M.	2022	Compensatory action of the index and middle finger in the kinematic chain of a basketball shot	Not Relevant to the Research Topic, Reviews, Registrations, Books, Patents
1307	Jian, J. M. Lai, P. Y. Song, Q. S. Ye, J. X.	2024	The convergence rate of the equilibrium measure for the hybrid LQG Mean Field Game	Not Relevant to the Research Topic, Reviews, Registrations, Books, Patents
1308	Jha, U. S.	2007	Path towards network convergence and challenges	Not Relevant to the Research Topic, Reviews, Registrations, Books, Patents
1309	Jessen, S. Reitelseder, S. Kalsen, A. Kreiberg, M. Onslev, J. Gad, A. Ørtenblad, N. Backer, V. Holm, L. Bangsbo, J. Hostrup, M.	2021	β(2)-Adrenergic agonist salbutamol augments hypertrophy in MHCIIa fibers and sprint mean power output but not muscle force during 11 weeks of resistance training in young men	Not Relevant to the Research Topic, Reviews, Registrations, Books, Patents
1310	Jennings, Patricia	1994	Hotelier in search of missing identity	Not Relevant to the Research Topic, Reviews, Registrations, Books, Patents
1311	Jennings, Lisa	2006	Capt. D's parent gets co-brand partner with Del Taco takeover	Not Relevant to the Research Topic, Reviews, Registrations, Books, Patents
1312	Jelen, I. Uršič, E. D. Indeo, F.	2022	The use of force in interstate relations: theory and evolutions in geo-political practice	Not Relevant to the Research Topic, Reviews, Registrations, Books, Patents
1313	Jariono, G. Nurhidayat, N. Indarto, P. Sistiasih, V. S. Nugroho, H. Maslikah, U.	2024	Physical Activity Training Methods to Improve the Physical Condition of Volleyball Players: A Systematic Review	Not Relevant to the Research Topic, Reviews, Registrations, Books, Patents
1314	Jankowski, Ł Koźlak, J. Zabińska, M.	2011	Contracts negotiation in market environments taking into consideration the strength of each economic player	Not Relevant to the Research Topic, Reviews, Registrations, Books, Patents
1315	Janikowska, G. Zebrowska, A. Kochanska-Dziurowicz, A. Mazurek, U.	2017	Differences in echocardiography, blood pressure, stroke volume, maximal power and profile of genes related to cardiac hypertrophy in elite road cyclists	Not Relevant to the Research Topic, Reviews, Registrations, Books, Patents
1316	Jang, T. R. Wu, C. L. Chang, C. M. Hung, W. Fang, S. H. Chang, C. K.	2011	Effects of carbohydrate, branched-chain amino acids, and arginine in recovery period on the subsequent performance in wrestlers	Not Relevant to the Research Topic, Reviews, Registrations, Books, Patents
1317	Jang, L. G. Choi, G. Kim, S. W. Kim, B. Y. Lee, S. Park, H.	2019	The combination of sport and sport-specific diet is associated with characteristics of gut microbiota: an observational study	Not Relevant to the Research Topic, Reviews, Registrations, Books, Patents
1318	James, S.	2008	Zelan takes a hit	Not Relevant to the Research Topic, Reviews, Registrations, Books, Patents
1319	Jamaludin, N. I. Sahabuddin, F. N. A. Najib, R. K. M. R. A. Bahari, M. L. H. S. Shaharudin, S.	2020	Bottom-up kinetic chain in drop landing among university athletes with normal dynamic knee valgus	Not Relevant to the Research Topic, Reviews, Registrations, Books, Patents
1320	Jallageas, R. Bordes, J. Daviet, J. C. Mabit, C. Coste, C.	2013	Evaluation of surgical treatment for ruptured Achilles tendon in 31 athletes	Not Relevant to the Research Topic, Reviews, Registrations, Books, Patents
1321	Jakubiak, N. Saunders, D. H.	2008	The feasibility and efficacy of elastic resistance training for improving the velocity of the olympic taekwondo turning kick	Not Relevant to the Research Topic, Reviews, Registrations, Books, Patents
1322	Jain, V. Kumar, S. Kundu, A. Chandra, C.	2016	Linking procurement operations to power-influence in a supply chain	Not Relevant to the Research Topic, Reviews, Registrations, Books, Patents
1323	Jain, T. Hazra, J. Cheng, T. C. E.	2023	Analysis of upstream pricing regulation and contract structure in an agriculture supply chain	Not Relevant to the Research Topic, Reviews, Registrations, Books, Patents
1324	Jagzape, M. V. Patil, D.	2023	Effect of Ballistic Training on Pain, Range of Motion and Strength in Phase II Rehabilitation of ACL Reconstruction: A Research Protocol of a Randomised Controlled Trial	Not Relevant to the Research Topic, Reviews, Registrations, Books, Patents
1325	Jäger, R. Heileson, J. L. Abou Sawan, S. Dickerson, B. L. Leonard, M. Kreider, R. B. Kerksick, C. M. Cornish, S. M. Candow, D. G. Cordingley, D. M. Forbes, S. C. Tinsley, G. M. Bongiovanni, T. Cannataro, R. Campbell, B. I. Arent, S. M. Stout, J. R. Kalman, D. S. Antonio, J.	2025	International Society of Sports Nutrition Position Stand: Long-Chain Omega-3 Polyunsaturated Fatty Acids	Not Relevant to the Research Topic, Reviews, Registrations, Books, Patents
1326	Jacobson, H. M. Gopalakrishnan, G.	1999	Application-specific programmable control for high-performance asynchronous circuits	Not Relevant to the Research Topic, Reviews, Registrations, Books, Patents
1327	Izzo, R. Giovannelli, M. D'Isanto, T.	2019	The injury prevention program WTA functional primitive movement in professional football players: A case study	Not Relevant to the Research Topic, Reviews, Registrations, Books, Patents
1328	Izzo, R. Cejudo, A. Sainz De Baranda, P. Giovannelli, M.	2021	Football training program and injury prevention program wta: A season of analysis with it management weakrisk sporstsolutions in italian élite football players third division (serie c)	Not Relevant to the Research Topic, Reviews, Registrations, Books, Patents
1329	Iwamoto, S. Fukubayashi, T. Hume, P.	2013	Pelvic rotation and lower extremity motion with two different front foot directions in the tennis backhand groundstroke	Not Relevant to the Research Topic, Reviews, Registrations, Books, Patents
1330	Itaka, Toshio Agemizu, Kenichiro Aruga, Seiji Machida, Shuichi	2016	G Allele of the IGF2 ApaI Polymorphism Is Associated With Judo Status	Not Relevant to the Research Topic, Reviews, Registrations, Books, Patents
1331	Itaka, T. Agemizu, K. Aruga, S. Machida, S.	2016	Judo status is not associated with the angiotensin-converting enzyme insertion/deletion polymorphism in Japanese judo athletes	Not Relevant to the Research Topic, Reviews, Registrations, Books, Patents
1332	Itaka, T. Agemizu, K. Aruga, S. Machida, S.	2016	G ALLELE OF THE IGF2 APAI POLYMORPHISM IS ASSOCIATED WITH JUDO STATUS	Not Relevant to the Research Topic, Reviews, Registrations, Books, Patents
1333	István, Szundi	1972	Vizsgálatok az n-vinil-karbazol szilárd fázisú polimerizációja körében	Not Relevant to the Research Topic, Reviews, Registrations, Books, Patents
1334	Issleib, Steffen	2015	Equity and power in a cooperative trial-and-error game	Not Relevant to the Research Topic, Reviews, Registrations, Books, Patents
1335	Irwin, John	2023	Potential strike has logistics companies on edge	Not Relevant to the Research Topic, Reviews, Registrations, Books, Patents
1336	Irawan, R. Azam, M. Rahayu, S. Setyawati, H. Adi, S. Priyono, B. Nugroho, A.	2023	BIOMECHANICAL MOTION OF THE TENNIS FOREHAND STROKE: ANALYZING THE IMPACT ON THE BALL SPEED USING BIOFOR ANALYSIS SOFTWARE	Not Relevant to the Research Topic, Reviews, Registrations, Books, Patents
1337	Iordanova, D. Martin-Jones, D. Vidal, B.	2010	Introduction: A peripheral view of world cinema	Not Relevant to the Research Topic, Reviews, Registrations, Books, Patents
1338	Iordan, D. A. Mocanu, M. D. Mereuta, C. A.	2021	Topspin's Influence on the Spine in Female Juniors III in Table Tennis	Not Relevant to the Research Topic, Reviews, Registrations, Books, Patents
1339	Inami, Y. Kadowaki, M. Kodachi, T. Murata, M.	2013	Global scope of Hitachi's power distribution systems business and its role in building strong grids	Not Relevant to the Research Topic, Reviews, Registrations, Books, Patents
1340	Illes, K.	2023	How BreadTalk grew from a single bakery to a global brand	Not Relevant to the Research Topic, Reviews, Registrations, Books, Patents
1341	Ihsan, F. Nasrulloh, A.	2023	A review of the effects of nutritional supplements on muscle strength and endurance in athletes	Not Relevant to the Research Topic, Reviews, Registrations, Books, Patents
1342	Idris, F. Mastor, K. A. Sham, F. M. Hassan, N. B. M.	2018	Inspiring the spirit of volunteering in the halal industry among youths in Malaysia	Not Relevant to the Research Topic, Reviews, Registrations, Books, Patents
1343	Ibrahim, R. S.	2022	Effect of a rehabilitation skill program using resistance bands on biokinetic variables in volleyball players with disabilities	Not Relevant to the Research Topic, Reviews, Registrations, Books, Patents
1344	Iacocca, K. M. Mahar, S.	2019	Cooperative partnerships and pricing in the pharmaceutical supply chain	Not Relevant to the Research Topic, Reviews, Registrations, Books, Patents
1345	Hyun, K. Lee, K. Lee, J.	2016	Motion grammars for character animation	Not Relevant to the Research Topic, Reviews, Registrations, Books, Patents
1346	Hynd, J.	2015	Rehabilitation of a tibial plateau fracture within an elite female mountainbiker. A case report	Not Relevant to the Research Topic, Reviews, Registrations, Books, Patents
1347	Huson, H. J. vonHoldt, B. M. Rimbault, M. Byers, A. M. Runstadler, J. A. Parker, H. G. Ostrander, E. A.	2012	Breed-specific ancestry studies and genome-wide association analysis highlight an association between the MYH9 gene and heat tolerance in Alaskan sprint racing sled dogs	Not Relevant to the Research Topic, Reviews, Registrations, Books, Patents
1348	Humińska-Lisowska, K. Zielińska, K. Mieszkowski, J. Michałowska-Sawczyn, M. Cięszczyk, P. Łabaj, P. P. Wasąg, B. Frączek, B. Grzywacz, A. Kochanowicz, A. Kosciolek, T.	2024	Microbiome features associated with performance measures in athletic and non-athletic individuals: A case-control study	Not Relevant to the Research Topic, Reviews, Registrations, Books, Patents
1349	Humer, Caroline	1993	Union Carbide maps its role in PE race	Not Relevant to the Research Topic, Reviews, Registrations, Books, Patents
1350	Huida, Z. Jiaguo, L. Junjin, W. Jian, L.	2022	Research on investment strategy of shipping supply chain based on blockchain technology	Not Relevant to the Research Topic, Reviews, Registrations, Books, Patents
1351	Hughes, R. Cross, M. Stokes, K. Tobin, D. Power, E. McNally, S. Pamment, J.	2021	Novel biomechanical injury risk score demonstrates correlation with lower limb posterior chain injury in 50 elite-level rugby union athletes	Not Relevant to the Research Topic, Reviews, Registrations, Books, Patents
1352	Hughes, L. Hassan, D.	2017	Wearing their chains willingly: Athlete burnout and the case of adolescent Gaelic footballers in Ireland	Not Relevant to the Research Topic, Reviews, Registrations, Books, Patents
1353	Huddleston, W. E. Probasco, M. O. Reyes, M. A.	2023	The Kinetic Chain Has a Brain: Could Adding Cognitive Demands in Lower Limb Injury Prevention Programs Improve Outcomes?	Not Relevant to the Research Topic, Reviews, Registrations, Books, Patents
1354	Huang, R. Zhang, M. Huang, L. Chen, Z. Mo, Y. Gao, Y.	2023	Effects of lower-extremity explosive strength on youth judo athletes adopting different types of power-based resistance training	Not Relevant to the Research Topic, Reviews, Registrations, Books, Patents
1355	Huang, J. S. Pietrosimone, B. G. Ingersoll, C. D. Weltman, A. L. Saliba, S. A.	2011	Sling exercise and traditional warm-up have similar effects on the velocity and accuracy of throwing	Not Relevant to the Research Topic, Reviews, Registrations, Books, Patents
1356	Huang, C. Ogawa, R.	2012	Fibroproliferative disorders and their mechanobiology	Not Relevant to the Research Topic, Reviews, Registrations, Books, Patents
1357	Hu, Y. Huang, T. Tian, L. Jing, Y. Wei, N.	2021	Optimal Models and Methods for Coordinated Planning of Power Networks Based on Power Network Full-Cost Chain	Not Relevant to the Research Topic, Reviews, Registrations, Books, Patents
1358	Hu, Q. Z. Zhang, X. G. Huang, X. C.	2013	Interest distribution model based on the line loss management in distribution network	Not Relevant to the Research Topic, Reviews, Registrations, Books, Patents
1359	Hu, Anran	2022	Learning in Mean-Field Games and Continuous-Time Stochastic Control Problems	Not Relevant to the Research Topic, Reviews, Registrations, Books, Patents
1360	Hsieh, C. F. Lin, W. H. Chen, J. S.	2015	Predicting the biomechanics effects on the human arm of the badminton forehand smash	Not Relevant to the Research Topic, Reviews, Registrations, Books, Patents
1361	Hsiang-Wen, Huang Ting-Wei, Kuo Chi-Long, Lee Yan-Ting, Lin Yan-Ying, Ju Cheng, Chih-Hsiu	2019	Effects of Muscle Fatigue on the Kinect Control of Free Throw in the Wheelchair Basketball Sport	Not Relevant to the Research Topic, Reviews, Registrations, Books, Patents
1362	Hoyos, K. F. Bedoya, L. F. B. Ochoa, N. D. López, M. K. Velásquez, S. G.	2023	EFFECTS OF WHEY PROTEIN, LEUCINE AND RESISTANCE TRAINING ON BODY COMPOSITION	Not Relevant to the Research Topic, Reviews, Registrations, Books, Patents
1363	Howenstein, J. Kipp, K. Sabick, M. B.	2019	Energy Flow Analysis to Investigate Youth Pitching Velocity and Efficiency	Not Relevant to the Research Topic, Reviews, Registrations, Books, Patents
1364	Howald, H. Decombaz, J.	1983	Nutrient intake and energy regulation in physical exercise	Not Relevant to the Research Topic, Reviews, Registrations, Books, Patents
1365	How, B. S.	2019	An Overview of Palm Biomass Supply Chain Modelling	Not Relevant to the Research Topic, Reviews, Registrations, Books, Patents
1366	Houssais, P.	2024	Foresight and Public Action: The Case of Greater Lyon	Not Relevant to the Research Topic, Reviews, Registrations, Books, Patents
1367	Hostrup, M. Jessen, S. Weinreich, C. Bjerre, M. Kohlbrenner, D. Bangsbo, J.	2023	Inhaled salbutamol induces leanness in well-trained healthy females but not males during a period of endurance training: a randomised controlled trial	Not Relevant to the Research Topic, Reviews, Registrations, Books, Patents
1368	Hoppeler, H. Weibel, E. R.	1998	Limits for oxygen and substrate transport in mammals	Not Relevant to the Research Topic, Reviews, Registrations, Books, Patents
1369	Hopkins, N.	2008	BokSmart: Preventive rehabilitation for rugby injuries to the lower back and core	Not Relevant to the Research Topic, Reviews, Registrations, Books, Patents
1370	Honarpour, A. Mohseni, M. Hajiagha, S. G. Irani, S. Najmabadi, H.	2017	Investigation of the relationship between a genetic polymorphism in ACTN3 and elite sport performance among iranian soccer players	Not Relevant to the Research Topic, Reviews, Registrations, Books, Patents
1371	Homma, H. Saito, M. Mochizuki, Y. Shinogi, M. Kobatake, N. Okamoto, T. Nishiyama, T. Nakazato, K. Kikuchi, N.	2023	Association between MCT1 T1470A polymorphism and athlete status in Japanese power-oriented athletes	Not Relevant to the Research Topic, Reviews, Registrations, Books, Patents
1372	Homer, Eric	2002	Despite traditional holiday freeze, CTL market is nothing but sun	Not Relevant to the Research Topic, Reviews, Registrations, Books, Patents
1373	Holt, G. D. Edwards, D. J.	2012	Innovation or business survival?: A preliminary, qualitative study of UK construction plant supply chains	Not Relevant to the Research Topic, Reviews, Registrations, Books, Patents
1374	Holloway, G. P.	2017	Nutrition and Training Influences on the Regulation of Mitochondrial Adenosine Diphosphate Sensitivity and Bioenergetics	Not Relevant to the Research Topic, Reviews, Registrations, Books, Patents
1375	Hollingsworth, A.	2004	Increasing retail concentration: Evidence from the UK food retail sector	Not Relevant to the Research Topic, Reviews, Registrations, Books, Patents
1376	Holder-Powell, H. M. Jones, D. A.	1990	Fatigue and Muscular Activity: A Review	Not Relevant to the Research Topic, Reviews, Registrations, Books, Patents
1377	Hoff, J. Kähler, N. Helgerud, J.	2006	Training and testing physical capacities for elite football players	Not Relevant to the Research Topic, Reviews, Registrations, Books, Patents
1378	Hoff, J.	2005	Training and testing physical capacities for elite soccer players	Not Relevant to the Research Topic, Reviews, Registrations, Books, Patents
1379	Hoenecke, H. Fiske, J. W. Tamayo, A. E. D'Lima, D. D.	2024	Evolution of the throwing shoulder: why apes don't throw well and how that applies to throwing athletes	Not Relevant to the Research Topic, Reviews, Registrations, Books, Patents
1380	Hiroki, H. Saito, M. Mochizuki, Y. Shinogi, M. Kobatake, N. Okamoto, T. Nishiyama, T. Nakazato, K. Kikuchi, N.	2023	Association between MCT1 T1470A polymorphism and athlete status in Japanese power-oriented athletes	Not Relevant to the Research Topic, Reviews, Registrations, Books, Patents
1381	Hirashima, M. Yamane, K. Nakamura, Y. Ohtsuki, T.	2008	Kinetic chain of overarm throwing in terms of joint rotations revealed by induced acceleration analysis	Not Relevant to the Research Topic, Reviews, Registrations, Books, Patents
1382	Hintze, S.	2015	Dealing with value chains	Not Relevant to the Research Topic, Reviews, Registrations, Books, Patents
1383	Hingley, L. Macartney, M. Brown, M. McLennan, P. Peoples, G.	2014	Low dose fish oil increases the omega-3 index improving cycling efficiency and heart rate recovery	Not Relevant to the Research Topic, Reviews, Registrations, Books, Patents
1384	Hillman, S.	1994	Principles and techniques of open kinetic chain rehabilitation: The upper extremity	Not Relevant to the Research Topic, Reviews, Registrations, Books, Patents
1385	Higa, M. Endo, Y. Nakagawa, Y.	2022	Force estimations and theoretical calculations for the biarticular muscles during squatting	Not Relevant to the Research Topic, Reviews, Registrations, Books, Patents
1386	Heydari, J. Rafiei, P.	2020	Integration of environmental and social responsibilities in managing supply chains: A mathematical modeling approach	Not Relevant to the Research Topic, Reviews, Registrations, Books, Patents
1387	Hew, C. Y. Yoon, L. W. Wan, Y. K.	2021	Synthesize a Sustainable Supply Chain of Biomass to Electricity via Mathematical Approach	Not Relevant to the Research Topic, Reviews, Registrations, Books, Patents
1388	Hess, T. Matt, C.	2013	The internet and the value chains of the media industry	Not Relevant to the Research Topic, Reviews, Registrations, Books, Patents
1389	Hernández-Landa, R. E. Lazo, M. Salado, D. D. Sánchez-Almanzar, E. Cepeda-Marte, J. L. Zare, R. Ali Redha, A. Clifford, T.	2024	Dietary Supplementation Strategies for Improving Training Adaptations, Antioxidant Status and Performance of Volleyball Players: A Systematic Review	Not Relevant to the Research Topic, Reviews, Registrations, Books, Patents
1390	Hernández, D. De La Rosa, A. Barragán, A. Barrios, Y. Salido, E. Torres, A. Martín, B. Laynez, I. Duque, A. De Vera, A. Lorenzo, V. González, A.	2003	The ACE/DD genotype is associated with the extent of exercise-induced left ventricular growth in endurance athletes	Not Relevant to the Research Topic, Reviews, Registrations, Books, Patents
1391	Henry, Kyrsten	2020	Comparing Shoulder Manual Muscle Testing with Scapular Retraction and Core Activation	Not Relevant to the Research Topic, Reviews, Registrations, Books, Patents
1392	Henning, L. Plummer, H. Oliver, G. D.	2016	COMPARISON OF SCAPULAR MUSCLE ACTIVATIONS DURING THREE OVERHEAD THROWING EXERCISES	Not Relevant to the Research Topic, Reviews, Registrations, Books, Patents
1393	Hennessy, Terry	1997	A test of the best	Not Relevant to the Research Topic, Reviews, Registrations, Books, Patents
1394	Heneghan, Nicola R. Lokhaug, Svein M. Isaak, Tyros Longvastøl, Sigurd Rushton, Alison	2020	Clinical reasoning framework for thoracic spine exercise prescription in sport: a systematic review and narrative synthesis	Not Relevant to the Research Topic, Reviews, Registrations, Books, Patents
1395	Hendrickx, F. Beckers, T. Oorts, N. Van Walle, R. D.	2005	An integrated approach for device independent publication of complex multimedia documents	Not Relevant to the Research Topic, Reviews, Registrations, Books, Patents
1396	Hendon, David	1997	DTI perspective on European collaborative research	Not Relevant to the Research Topic, Reviews, Registrations, Books, Patents
1397	Helienek, Lubos Rusnak, Jozef Schnierer, Branislav Opatovsky, Martin Dvonc, Lukas Vicente Lara, Fanego Skoczek, Artur Cebecauer, Tomas	2023	Uncertainties in PV Power Simulation Chain	Not Relevant to the Research Topic, Reviews, Registrations, Books, Patents
1398	Hejna, W. F. Rosenberg, A. Buturusis, D. J. Krieger, A.	1982	The prevention of sports injuries in high school students through strength training	Not Relevant to the Research Topic, Reviews, Registrations, Books, Patents
1399	Heileson, J. L. Elliott, A. Buzzard, J. A. Cholewinski, M. C. Jackson, K. H. Gallucci, A. Funderburk, L. K.	2023	A Cross-Sectional Analysis of Whole Blood Long-Chain ω-3 Polyunsaturated Fatty Acids and Its Relationship with Dietary Intake, Body Composition, and Measures of Strength and Power in Collegiate Athletes	Not Relevant to the Research Topic, Reviews, Registrations, Books, Patents
1400	Hegde, A. Srinivas, K. V.	2019	Matching Theoretic Beam Selection in Millimeter-Wave Multi-User MIMO Systems	Not Relevant to the Research Topic, Reviews, Registrations, Books, Patents
1401	He, Y. Lyu, X. Sun, D. Baker, J. S. Gu, Y.	2021	The kinematic analysis of the lower limb during topspin forehand loop between different level table tennis athletes	Not Relevant to the Research Topic, Reviews, Registrations, Books, Patents
1402	He, Y. Li, Y. Li, Y. Zhu, J.	2024	Integration of spatial justice into navigating the combat on illegal, unreported and unregulated fishing in ocean and coastal areas	Not Relevant to the Research Topic, Reviews, Registrations, Books, Patents
1403	He, Y. Guo, B. Xiang, K.	2023	An industrial innovation chain optimisation model considering perturbation risk in the perspective of group decision making	Not Relevant to the Research Topic, Reviews, Registrations, Books, Patents
1404	He, Y. Fekete, G. Sun, D. Baker, J. S. Shao, S. Gu, Y.	2022	Lower Limb Biomechanics during the Topspin Forehand in Table Tennis: A Systemic Review	Not Relevant to the Research Topic, Reviews, Registrations, Books, Patents
1405	He, Wei	2000	Researching on development of COSCO e-logistics	Not Relevant to the Research Topic, Reviews, Registrations, Books, Patents
1406	He, L. H. Liao, X. Zhang, Z. G. Haug, P.	2016	Analysis of online dual-channel supply chain based on service level of logistics and national advertising	Not Relevant to the Research Topic, Reviews, Registrations, Books, Patents
1407	He, E. Li, Y. Qian, J. Yan, H.	2016	Association of CKMM gene A/G polymorphism and athletic performance of uyghurnationality	Not Relevant to the Research Topic, Reviews, Registrations, Books, Patents
1408	Häyrinen, M. Mikkola, T. Honkanen, P. Lahtinen, P. Paananen, A. Blomqvist, M.	2011	Biomechanical analysis of the jump serve in men's volleyball	Not Relevant to the Research Topic, Reviews, Registrations, Books, Patents
1409	Hayes, M.	2021	Bioactive peptides in preventative healthcare: An overview of bioactivities and suggested methods to assess potential applications	Not Relevant to the Research Topic, Reviews, Registrations, Books, Patents
1410	Hayashi, S. Ogata, T. Yoshimoto, M. Shigemori, I. Kasai, S.	2016	New era of contestable energy markets - Solution for power market reforms	Not Relevant to the Research Topic, Reviews, Registrations, Books, Patents
1411	Hauser, D. N. Hastings, T. G.	2013	Mitochondrial dysfunction and oxidative stress in Parkinson's disease and monogenic parkinsonism	Not Relevant to the Research Topic, Reviews, Registrations, Books, Patents
1412	Hassanzadeh, Z. Mahdavi, I. Tajdin, A. Fazlollahtabar, H.	2023	Collaboration analysis for a three-tier sustainable logistics network considering 3PL using BCVR technique	Not Relevant to the Research Topic, Reviews, Registrations, Books, Patents
1413	Hasler, E. Widmann, M. Haller, B. Gaidai, R. Venhorst, A. Meyer, T. Reinsberger, C. Nieß, A. M. Roecker, K. Wolfarth, B. Grummt, M. Birnbaum, M. P. Mellwig, K. P. Morath, O. Kerling, A. Friedmann-Bette, B. Quermann, A. Zacher, J. Wüstenfeld, J. Kastner, T. Rüdrich, P. Vogel, A. Schoenfeld, J. Esefeld, K. Halle, M. Oesterschlink, J. Mayer, F. Beckendorf, C. Egger, F. Zickwolf, C. Erz, G. Burgstahl…	2025	COVID-19’s Impact on Athletes: Reduced Cardiorespiratory Fitness after a SARS-CoV-2 Infection	Not Relevant to the Research Topic, Reviews, Registrations, Books, Patents
1414	Hashom, H. Ariffin, A. S. Md Sin, M. A. Ahmad, A.	2023	Challenges in Cattle-Beef Product Supply: KLPKas Value Creation Strategic Plan	Not Relevant to the Research Topic, Reviews, Registrations, Books, Patents
1415	Hashimoto, H. Koyama, T.	2013	Expansion and evolution of the Asia pacific LNG markets	Not Relevant to the Research Topic, Reviews, Registrations, Books, Patents
1416	Hasan, B. B. Hasan, A. A.	2022	EFFECT OF USING RUBBER BAND AND KINESIO TAPING AS A REHABILITATION PROGRAM TO TREAT GYMNASIUM PLAYERS WITH CHRONIC SHOULDER PAIN: RANDOMIZED TRIAL	Not Relevant to the Research Topic, Reviews, Registrations, Books, Patents
1417	Haruna, Ryosuke Doi, Tatsuo Otsuki, Shingo Yasumoto, Shinya Nishiwaki, Kazuma Watanabe, Hitoshi Yasuda, Mio Hongu, Nobuko	2023	Evaluation of nutrient intakes, dietary practices, and interests of nutrition education among Japanese collegiate baseball players	Not Relevant to the Research Topic, Reviews, Registrations, Books, Patents
1418	Hartwell, Jack Murillo, Analisa Williams-Johnson, Alanis Wilson, Haylee	2024	Is Motor Control Training Better Than Strength Training in Adolescent Athletes With Knee Pain?	Not Relevant to the Research Topic, Reviews, Registrations, Books, Patents
1419	Harris, F. Law, G.	2007	Access to gas - The LNG industry's big challenge	Not Relevant to the Research Topic, Reviews, Registrations, Books, Patents
1420	Harrington, Renee Nicole	2022	Effects of Branched Chain Amino Acids, L-Citrulline, and Alpha-Glycerylphosphorylcholine Supplementation on Exercise Performance in Trained Cyclists: A Randomized Crossover Trial	Not Relevant to the Research Topic, Reviews, Registrations, Books, Patents
1421	Harilal, K. N.	2021	Globalization of Agriculture and Atomization of Farming: Small Farms Crisis in Asia	Not Relevant to the Research Topic, Reviews, Registrations, Books, Patents
1422	Hargil, P. Kapuscinski, C.	2010	Application explosion: What's the right business model? State of the industry: New business models, trends and lessons learned	Not Relevant to the Research Topic, Reviews, Registrations, Books, Patents
1423	Harber, M. Trappe, S.	2008	Single muscle fiber contractile properties of young competitive distance runners	Not Relevant to the Research Topic, Reviews, Registrations, Books, Patents
1424	Hao, L. Wang, A. Zhang, M.	2022	INFLUENCE IN CORE TRAINING ON PHYSICAL FITNESS OF COLLEGE ATHLETES	Not Relevant to the Research Topic, Reviews, Registrations, Books, Patents
1425	Hannon, Kallie Noel	2020	Muscle Activation and Perceived Exertion during the Sport Specific Endurance Plank Test	Not Relevant to the Research Topic, Reviews, Registrations, Books, Patents
1426	Handelsman, D. J.	2024	Toward a Robust Definition of Sport Sex	Not Relevant to the Research Topic, Reviews, Registrations, Books, Patents
1427	Hancock, R. E. Hawkins, R. J.	1996	Applications of electromyography in the throwing shoulder	Not Relevant to the Research Topic, Reviews, Registrations, Books, Patents
1428	Hammer, Warren	2007	Core Stability Relates to Distal Segments	Not Relevant to the Research Topic, Reviews, Registrations, Books, Patents
1429	Hamilton, R. T. Shultz, S. J. Schmitz, R. J. Perrin, D. H.	2008	Triple-hop distance as a valid predictor of lower limb strength and power	Not Relevant to the Research Topic, Reviews, Registrations, Books, Patents
1430	Hamer, Alex Fahy, Michael	2023	Government 'Green Day' revamp prompts disappointment	Not Relevant to the Research Topic, Reviews, Registrations, Books, Patents
1431	Halldorsson, H. Thors, B. Thorgeirsson, G.	2012	Signal transduction mechanisms mediating thrombin effects on vascular endothelium	Not Relevant to the Research Topic, Reviews, Registrations, Books, Patents
1432	Hall, A. Parsonage, D. Poole, L. B. Karplus, P. A.	2010	Structural Evidence that Peroxiredoxin Catalytic Power is Based on Transition-State Stabilization	Not Relevant to the Research Topic, Reviews, Registrations, Books, Patents
1433	Hakkinen, K. Kauhanen, H. Komi, P. V.	1988	Effects of fatiguing loading with a variable resistance equipment on neural activation and force production of the knee extensor muscles	Not Relevant to the Research Topic, Reviews, Registrations, Books, Patents
1434	Hadjisavvas, S. Efstathiou, M. A. Themistocleous, I. C. Daskalaki, K. Malliou, P. Lewis, J. Stefanakis, M.	2024	Can resistance training improve throwing performance in handball players? A Systematic review and meta-analysis	Not Relevant to the Research Topic, Reviews, Registrations, Books, Patents
1435	Hadi, T. Sheikhmohammady, M. Chaharsooghi, S. K.	2024	Game theoretical analysis and mechanism design to find effective environmental policies for greening Iran’s automotive industry	Not Relevant to the Research Topic, Reviews, Registrations, Books, Patents
1436	Hachaj, T. Ogiela, M. R.	2020	Computer - aided method for lower limbs kinematic analysis	Not Relevant to the Research Topic, Reviews, Registrations, Books, Patents
1437	Gyalai-Korpos, M. Szabó, Z. Hollósy, M. Dávid, B. Pencz, K. Fehér, C. Barta, Z.	2018	Bioeconomy opportunities in the danube region	Not Relevant to the Research Topic, Reviews, Registrations, Books, Patents
1438	Gutiérrez-Alcaraz, G. Sheblé, G. B.	2004	Electricity market price dynamics: Markov process analysis	Not Relevant to the Research Topic, Reviews, Registrations, Books, Patents
1439	Guo, P.	2023	EFFECTS OF ABDOMINAL CORE STRENGTHENING ON FLEXIBILITY IN TAE KWON DO ATHLETES	Not Relevant to the Research Topic, Reviews, Registrations, Books, Patents
1440	Guo, M. Hu, D.	2023	Study on Benefit Distribution of New Crown Vaccine Co-Distribution	Not Relevant to the Research Topic, Reviews, Registrations, Books, Patents
1441	Guliyev, F.	2022	The new global energy order: Shifting players, policies, and power dynamics	Not Relevant to the Research Topic, Reviews, Registrations, Books, Patents
1442	Guise, L. Huon, G. Lhuillier, P. Haecker, M. Brunner, C.	2014	IEC 61850 interoperability at information level. A challenge for all market players	Not Relevant to the Research Topic, Reviews, Registrations, Books, Patents
1443	Guincestre, J. Y. Tassery, F. Sesboue, B. Pineau, V. Duhamel, J. F.	2015	The basket-ball: The basics of medical monitoring and traumatology	Not Relevant to the Research Topic, Reviews, Registrations, Books, Patents
1444	Guex, K. Millet, G. P.	2013	Conceptual framework for strengthening exercises to prevent hamstring strains	Not Relevant to the Research Topic, Reviews, Registrations, Books, Patents
1445	Guevara, Karen Fragoso, Marcelo D.	2019	Differential Games for Markov Jump Linear Systems with Fractional Brownian Perturbation	Not Relevant to the Research Topic, Reviews, Registrations, Books, Patents
1446	Guevara, K. Fragoso, M. D.	2019	Differential Games for Markov Jump Linear Systems with Fractional Brownian Perturbation	Not Relevant to the Research Topic, Reviews, Registrations, Books, Patents
1447	Guercini, S. Woodside, A. G.	2012	A strategic supply chain approach: Consortium marketing in the Italian leatherwear industry	Not Relevant to the Research Topic, Reviews, Registrations, Books, Patents
1448	Gueguen, N. Lenaers, G. Reynier, P. Weissig, V. Edeas, M.	2021	Mitochondrial Dysfunction in Mitochondria! Medicine: Current Limitations, Pitfalls, and Tomorrow	Not Relevant to the Research Topic, Reviews, Registrations, Books, Patents
1449	Grosicki, G. J. Pugh, J. Wosinska, L. Quilter, K. Mattimoe, D. Allen, J. Joyce, S. A. Sullivan, O. Close, G. L.	2023	Ultra-Endurance triathlon competition shifts fecal metabolome independent of changes to microbiome composition	Not Relevant to the Research Topic, Reviews, Registrations, Books, Patents
1450	Grosicki, G. J. Gries, K. J. Minchev, K. Raue, U. Chambers, T. L. Begue, G. Finch, H. Graham, B. Trappe, T. A. Trappe, S.	2021	Single muscle fibre contractile characteristics with lifelong endurance exercise	Not Relevant to the Research Topic, Reviews, Registrations, Books, Patents
1451	Grondin, S. Ivry, R. B. Guiard, Y. Koren, S.	1999	Manual laterality and hitting performance in major league baseball	Not Relevant to the Research Topic, Reviews, Registrations, Books, Patents
1452	Gritti, I. Banfi, G. Roi, G. S.	2000	Pepsinogens: Physiology, pharmacology pathophysiology and exercise	Not Relevant to the Research Topic, Reviews, Registrations, Books, Patents
1453	Grishina, Elina Zmijewski, Piotr Semenova, Ekaterina Cięszczyk, Paweł Humińska-Lisowska, Kinga Michałowska-Sawczyn, Monika Maculewicz, Ewelina Crewther, Blair Orysiak, Joanna Kostryukova, Elena Kulemin, Nickolay Borisov, Oleg Khabibova, Sofya Larin, Andrey Pavlenko, Alexander Lyubaeva, Ekaterina Popov, Daniil Lysenko, Evgeny Vepkhvadze, Tatiana Lednev, Egor Bondareva, Elvira Erskine, Robert Gener…	2019	Three DNA Polymorphisms Previously Identified as Markers for Handgrip Strength Are Associated With Strength in Weightlifters and Muscle Fiber Hypertrophy	Not Relevant to the Research Topic, Reviews, Registrations, Books, Patents
1454	Gries, K. J. Minchev, K. Raue, U. Grosicki, G. J. Begue, G. Finch, W. H. Graham, B. Trappe, T. A. Trappe, S.	2019	Single-muscle fiber contractile properties in lifelong aerobic exercising women	Not Relevant to the Research Topic, Reviews, Registrations, Books, Patents
1455	Grenda, A. Leonska-Duniec, A. Cieszczyk, P. Zmijewski, P.	2014	BDKRB2 GENE-9/+9 POLYMORPHISM AND SWIMMING PERFORMANCE	Not Relevant to the Research Topic, Reviews, Registrations, Books, Patents
1456	Greiwe, R. M. Ahmad, C. S.	2010	Management of the throwing shoulder: Cuff, labrum and internal impingement	Not Relevant to the Research Topic, Reviews, Registrations, Books, Patents
1457	Greenman, John Daniel van, Steenberghe	2008	ISBOR'07: Annual Meeting of the International Society for Breath Odor Research 2007	Not Relevant to the Research Topic, Reviews, Registrations, Books, Patents
1458	Graham, V. L. Gehlsen, G. M. Edwards, J. A.	1993	Electromyographic evaluation of closed and open kinetic chain knee rehabilitation exercises	Not Relevant to the Research Topic, Reviews, Registrations, Books, Patents
1459	Gråberg, Tor	2011	The Importance of PIC/S in a Globalized World	Not Relevant to the Research Topic, Reviews, Registrations, Books, Patents
1460	Gorsuch, J. Long, J. Miller, K. Primeau, K. Rutledge, S. Sossong, A. Durocher, J. J.	2013	The Effect of Squat Depth on Multiarticular Muscle Activation in Collegiate Cross-Country Runners	Not Relevant to the Research Topic, Reviews, Registrations, Books, Patents
1461	Gorobets, S. Gorobets, O. Sharai, I. Polyakova, T. Zablotskii, V.	2023	Gradient Magnetic Field Accelerates Division of E. coli Nissle 1917	Not Relevant to the Research Topic, Reviews, Registrations, Books, Patents
1462	Gorman, P. P. Butler, R. J. Plisky, P. J. Kiesel, K. B.	2012	Upper quarter y balance test: Reliability and performance comparison between genders in active adults	Not Relevant to the Research Topic, Reviews, Registrations, Books, Patents
1463	Gore, C. J. Catcheside, P. G. French, S. N. Bennett, J. M. Laforgia, J.	1997	Automated V̇O(2max) calibrator for open-circuit indirect calorimetry systems	Not Relevant to the Research Topic, Reviews, Registrations, Books, Patents
1464	Gopalakrishnan, B. N. Chakravarthy, S. L. Tewary, T. Jain, V.	2022	Isolating China: Deglobalisation and its Impact on Global Value Chains	Not Relevant to the Research Topic, Reviews, Registrations, Books, Patents
1465	Goodarzian, F. Ghasemi, P. Appolloni, A. Ali, I. Cárdenas-Barrón, L. E.	2024	Supply chain network design based on Big Data Analytics: heuristic-simulation method in a pharmaceutical case study	Not Relevant to the Research Topic, Reviews, Registrations, Books, Patents
1466	Gonzalez, Sophia L. Diaz, Aimee M. Plummer, Hillary A. Michener, Lori A.	2018	Musculoskeletal Screening to Identify Female Collegiate Rowers at Risk for Low Back Pain	Not Relevant to the Research Topic, Reviews, Registrations, Books, Patents
1467	González, I. H. Kamiński, J.	2011	The iron and steel industry: A global market perspective	Not Relevant to the Research Topic, Reviews, Registrations, Books, Patents
1468	Gonen, M. Gonen, R. Pavlov, E.	2007	Generalized trade reduction mechanisms	Not Relevant to the Research Topic, Reviews, Registrations, Books, Patents
1469	Gomaz, L. Bouwmeester, C. van der Graaff, E. van Trigt, B. Veeger, D.	2023	Machine Learning Approach for Pitch Type Classification Based on Pelvis and Trunk Kinematics Captured with Wearable Sensors	Not Relevant to the Research Topic, Reviews, Registrations, Books, Patents
1470	Golmohammadi, A. M. Rasay, H. Sobhani, Z. Poursoltan, L.	2016	Modeling and analyzing one vendor-multiple retailers VMI SC using Stackelberg game theory	Not Relevant to the Research Topic, Reviews, Registrations, Books, Patents
1471	Gold, M. A. Godsey, L. D. Cernusca, M. M.	2005	Competitive market analysis of eastern redcedar	Not Relevant to the Research Topic, Reviews, Registrations, Books, Patents
1472	Goel, A. K. Singh, K. Ranjan, R.	2022	Smart Farming Using Data Science Approach	Not Relevant to the Research Topic, Reviews, Registrations, Books, Patents
1473	Godwin, M. S. Fernandes, J. F. T. Twist, C.	2018	Effects of variable resistance using chains on bench throw performance in trained rugby players	Not Relevant to the Research Topic, Reviews, Registrations, Books, Patents
1474	Glin, Laurent C.	2014	Governance of Global Organic Agro-Food Networks from Africa	Not Relevant to the Research Topic, Reviews, Registrations, Books, Patents
1475	Glasoe, W. M. Allen, M. K. Awtry, B. F. Yack, H. J.	1999	Weight-bearing immobilization and early exercise treatment following a grade II lateral ankle sprain	Not Relevant to the Research Topic, Reviews, Registrations, Books, Patents
1476	Giza, C. C. McCrea, M. Huber, D. Cameron, K. L. Houston, M. N. Jackson, J. C. McGinty, G. Pasquina, P. Broglio, S. P. Brooks, A. Difiori, J. Duma, S. Harezlak, J. Goldman, J. Guskiewicz, K. McAllister, T. W. McArthur, D. Meier, T. B. Mihalik, J. P. Nelson, L. D. Rowson, S. Gill, J. Foroud, T. Katz, B. Saykin, A. Campbell, D. E. Svoboda, S.	2021	Assessment of Blood Biomarker Profile after Acute Concussion during Combative Training among US Military Cadets: A Prospective Study from the NCAA and US Department of Defense CARE Consortium	Not Relevant to the Research Topic, Reviews, Registrations, Books, Patents
1477	Girold, S. Maurin, D. Dugué, B. Chatard, J. C. Millet, G.	2007	Effects of dry-land vs. resisted- and assisted-sprint exercises on swimming sprint performances	Not Relevant to the Research Topic, Reviews, Registrations, Books, Patents
1478	Girolamo, E. D.	2020	CVA: Renewable sources value chain in the experience of a leading hydroelectric player in Italy	Not Relevant to the Research Topic, Reviews, Registrations, Books, Patents
1479	Giray, F. H.	2018	An Analysis of World Lavender Oil Markets and Lessons for Turkey	Not Relevant to the Research Topic, Reviews, Registrations, Books, Patents
1480	Ginszt, M. Michalak-Wojnowska, M. Gawda, P. Wojcierowska-Litwin, M. Korszén-Pilecka, I. Kusztelak, M. Muda, R. Filip, A. A. Majcher, P.	2018	ACTN3 genotype in professional sport climbers	Not Relevant to the Research Topic, Reviews, Registrations, Books, Patents
1481	Ginevičiene, V. Pranculis, V. Jakaitiene, V. Milašius, V. Kučinskas, V.	2011	Genetic variation of the human ACE and ACTN3 genes and their association with functional muscle properties in Lithuanian elite athletes	Not Relevant to the Research Topic, Reviews, Registrations, Books, Patents
1482	Gineviciene, V. Jakaitiene, A. Aksenov, M. O. Aksenova, A. V. Druzhevskaya, A. M. Astratenkova, I. V. Egorova, E. S. Gabdrakhmanova, L. J. Tubelis, L. Kucinskas, V. Utkus, A.	2016	Association analysis of ACE, ACTN3 and PPARGC1A gene polymorphisms in two cohorts of European strength and power athletes	Not Relevant to the Research Topic, Reviews, Registrations, Books, Patents
1483	Gilmer, G. G. Gascon, S. S. Oliver, G. D.	2018	Classification of lumbopelvic-hip complex instability on kinematics amongst female team handball athletes	Not Relevant to the Research Topic, Reviews, Registrations, Books, Patents
1484	Ghouri, S. S.	2005	Global LNG market outlook - Challenges and opportunities	Not Relevant to the Research Topic, Reviews, Registrations, Books, Patents
1485	Ghita, M. Siham, B. Hicham, M. Amine, M.	2022	HT-TPP: A Hybrid Twin Architecture for Thermal Power Plant Collaborative Condition Monitoring	Not Relevant to the Research Topic, Reviews, Registrations, Books, Patents
1486	Gherghel, C. L. Cordun, M. Cosma, G.	2019	Monitoring changes in the foot posture by using PRESSCAM software	Not Relevant to the Research Topic, Reviews, Registrations, Books, Patents
1487	Ghemawat, P. Altman, S. A.	2016	Economic Distance and the Big Shift to Emerging Economies	Not Relevant to the Research Topic, Reviews, Registrations, Books, Patents
1488	Gharehdaghi, M. Kamann, D. J. F.	2024	The role of power in market control in supplier-buyer relations	Not Relevant to the Research Topic, Reviews, Registrations, Books, Patents
1489	Ghalehkhondabi, I. Maihami, R.	2020	Sustainable municipal solid waste disposal supply chain analysis under price-sensitive demand: A game theory approach	Not Relevant to the Research Topic, Reviews, Registrations, Books, Patents
1490	Gergüz, Ç Bayram, G. A.	2023	Effects of Yoga Training Applied with Telerehabilitation on Core Stabilization and Physical Fitness in Junior Tennis Players: A Randomized Controlled Trial	Not Relevant to the Research Topic, Reviews, Registrations, Books, Patents
1491	George, W. Al-Ansari, T.	2023	GM-Ledger: Blockchain-Based Certificate Authentication for International Food Trade	Not Relevant to the Research Topic, Reviews, Registrations, Books, Patents
1492	Gemelgo, António Alberto Pessegueiro	2021	Supply Chain (Micro)TMS Development	Not Relevant to the Research Topic, Reviews, Registrations, Books, Patents
1493	Geller, A. Mussavi Rizi, S. M. Łatek, M. M.	2011	How corruption blunts counternarcotic policies in afghanistan: A multiagent investigation	Not Relevant to the Research Topic, Reviews, Registrations, Books, Patents
1494	Geleski, Alex	2019	Biomechanical Analysis of Throwing With and Without Ball Release	Not Relevant to the Research Topic, Reviews, Registrations, Books, Patents
1495	Gelányi, I. Juhász, P. Száz, J.	2019	Delivery risk in a supply chain with a dominating member: Modeling the effect of the inventory policy	Not Relevant to the Research Topic, Reviews, Registrations, Books, Patents
1496	Gejl, K. D. Hvid, L. G. Andersson, E. P. Jensen, R. Holmberg, H. C. Ørtenblad, N.	2021	Contractile Properties of MHC I and II Fibers From Highly Trained Arm and Leg Muscles of Cross-Country Skiers	Not Relevant to the Research Topic, Reviews, Registrations, Books, Patents
1497	Gee, Thomas I. Deniel, Stefan	2016	Branched-chain aminoacid supplementation attenuates a decrease in power-producing ability following acute strength training	Not Relevant to the Research Topic, Reviews, Registrations, Books, Patents
1498	Gebhart, Fred	2006	PHARMACY FRANCHISES: SHOULD YOU JOIN ONE?	Not Relevant to the Research Topic, Reviews, Registrations, Books, Patents
1499	Gazzin, M. Cassio, G. Nicolich, M. Picinich, S. Poloni, C.	2019	Collaborative design optimization with simulation process and data management	Not Relevant to the Research Topic, Reviews, Registrations, Books, Patents
1500	Gavala-González, J. Martins, B. Ponseti, F. J. Garcia-Mas, A.	2020	Studying Well and Performing Well: A Bayesian Analysis on Team and Individual Rowing Performance in Dual Career Athletes	Not Relevant to the Research Topic, Reviews, Registrations, Books, Patents
1501	Gascón, J. Larrea-Killinger, C. Solà, C.	2023	Food Waste and Power Relations in the Agri-Food Chain. The Fruit Sector in Lleida (Catalonia, Spain)	Not Relevant to the Research Topic, Reviews, Registrations, Books, Patents
1502	Garton, F. C. Seto, J. T. Quinlan, K. G. Yang, N. Houweling, P. J. North, K. N.	2014	α-Actinin-3 deficiency alters muscle adaptation in response to denervation and immobilization	Not Relevant to the Research Topic, Reviews, Registrations, Books, Patents
1503	Garofalo, Nicole L.		Prediction of shoulder injuries in Division III football players	Not Relevant to the Research Topic, Reviews, Registrations, Books, Patents
1504	Gardner, A. Osborne, M. D'Auria, S. Jenkins, D.	2003	A comparison of two methods for the calculation of accumulated oxygen deficit	Not Relevant to the Research Topic, Reviews, Registrations, Books, Patents
1505	García-Jaén, M. Sanchis-Soler, G. Casanova-Juliá, M. Sebastia-Amat, S. Cortell-Tormo, J. M.	2022	Can the craniocervical position modulate trunk muscle activation during a deadlift? A preliminary electromyographical analysis comparing conventional and sumo variations	Not Relevant to the Research Topic, Reviews, Registrations, Books, Patents
1506	García-Concepción, M. A. Peinado, A. B. Paredes Hernández, V. Alvero-Cruz, J. R.	2015	Eficacia de diferentes estrategias de recuperación en jugadores de fútbol de élite	Not Relevant to the Research Topic, Reviews, Registrations, Books, Patents
1507	Garber, Amy	2004	Burger King fires up 4th straight sales gains, best result since '99	Not Relevant to the Research Topic, Reviews, Registrations, Books, Patents
1508	Garay, J. Kiayias, A. Leonardos, N.	2024	The Bitcoin Backbone Protocol: Analysis and Applications	Not Relevant to the Research Topic, Reviews, Registrations, Books, Patents
1509	Garay, J. Kiayias, A. Leonardos, N.	2015	The Bitcoin backbone protocol: Analysis and applications	Not Relevant to the Research Topic, Reviews, Registrations, Books, Patents
1510	Gao, X. Deng, F. Zeng, P.	2022	Zero-sum game-based security control of unknown nonlinear Markov jump systems under false data injection attacks	Not Relevant to the Research Topic, Reviews, Registrations, Books, Patents
1511	Gao, S. Givigi, S. N. Beaulieu, A. J. G.	2014	FPGA implementation of multiple Pursuit-Evasion games with decentralized Learning Automata	Not Relevant to the Research Topic, Reviews, Registrations, Books, Patents
1512	Gao, R. Zhang, W. Chen, X. Shen, J. Qin, Y. Wang, Y. Wei, X. Zou, W. Jiang, X. Wang, Y. Huang, W. Chen, H. Li, Z. Fan, H. He, B. Cheng, Y.	2024	Dual Frequency-Regulated Magnetic Vortex Nanorobots Empower Nattokinase for Focalized Microvascular Thrombolysis	Not Relevant to the Research Topic, Reviews, Registrations, Books, Patents
1513	Gao, J. Zhang, L.	2025	Environmental regulation, market power and low-carbon development of China's coal power industry chain —Based on both strategy and return perspectives	Not Relevant to the Research Topic, Reviews, Registrations, Books, Patents
1514	Gao, J. You, F.	2016	A leader-follower game-based life cycle optimization framework and shale gas supply chain application	Not Relevant to the Research Topic, Reviews, Registrations, Books, Patents
1515	Ganeshkumar, M. Ponrasu, T. Krithika, R. Iyappan, K. Gayathri, V. S. Suguna, L	2012	Topical application of Acalypha indica accelerates rat cutaneous wound healing by up-regulating the expression of Type I and III collagen	Not Relevant to the Research Topic, Reviews, Registrations, Books, Patents
1516	Gandhi, N. V. Vithalbhai, P. B. Dineshbhai, A. N.	2018	Effectiveness of myofascial release versus theraband flex bar exercise in tennis elbow: Sports players	Not Relevant to the Research Topic, Reviews, Registrations, Books, Patents
1517	Gan, S. S. Pujawan, I. N. Widodo, B.	2015	Pricing decision model for new and remanufactured short-life cycle products with time-dependent demand	Not Relevant to the Research Topic, Reviews, Registrations, Books, Patents
1518	Gago, Paulo Jorge Russo	2016	Post Activation Potentiation Modulating Factors and Mechanisms for Muscle Performance	Not Relevant to the Research Topic, Reviews, Registrations, Books, Patents
1519	Gabbett, Tim J. Nielsen, Rasmus Oestergaard Bertelsen, Michael Lejbach Natália Franco Netto, Bittencourt Fonseca, Sérgio T. Malone, Shane Møller, Merete Oetter, Eric Verhagen, Evert Windt, Johann	2019	In pursuit of the ‘Unbreakable’ Athlete: what is the role of moderating factors and circular causation?	Not Relevant to the Research Topic, Reviews, Registrations, Books, Patents
1520	Gabbasov, R. T. Arkhipova, A. A. Borisova, A. V. Hakimullina, A. M. Kuznetsova, A. V. Williams, A. G. Day, S. H. Ahmetov,, II	2013	The HIF1A Gene Pro582Ser Polymorphism in Russian Strength Athletes	Not Relevant to the Research Topic, Reviews, Registrations, Books, Patents
1521	Gaballah, A. Zeyada, M. Elgeidi, A. Bressel, E.	2017	Six-week physical rehabilitation protocol for anterior shoulder dislocation in athletes	Not Relevant to the Research Topic, Reviews, Registrations, Books, Patents
1522	Furtado, A. Dantas, S. de Figueiredo, C. M. H. Gravier, S.	2019	Timber game as a counting problem	Not Relevant to the Research Topic, Reviews, Registrations, Books, Patents
1523	Funduluka, P. Hachibamba, T. Mukuma, M. Bwembya, P. Keith, R. Kumwenda, C. Mwila, N. M.	2023	Enhancing household soybean processing and utilization in the Eastern Province of Zambia, a concurrent triangulation study design	Not Relevant to the Research Topic, Reviews, Registrations, Books, Patents
1524	Fülöp, G. Á Lakatos, B. Ruppert, M. Kovács, A. Juhász, V. Dér, G. Tállay, A. Vágó, H. Kiss, B. Merkely, B. Zima, E.	2022	A Case Series of SARS-CoV-2 Reinfection in Elite Athletes	Not Relevant to the Research Topic, Reviews, Registrations, Books, Patents
1525	Fukuda, K. Watanabe, M. Korenaga, M. Seimaru, K.	2008	The progress of the strategic technology roadmap of METI (Ministry of Economy, Trade and Industry of Japan): Practical business cases and sustainable manufacturing perspective	Not Relevant to the Research Topic, Reviews, Registrations, Books, Patents
1526	Fuentes, Alex D. Smith, Connor J.	2019	Loading Patterns of Rubber-Based Resistance Bands across Distributors	Not Relevant to the Research Topic, Reviews, Registrations, Books, Patents
1527	Froud, J. Johal, S. Leaver, A. Williams, K.	2014	Financialization across the Pacific: Manufacturing cost ratios, supply chains and power	Not Relevant to the Research Topic, Reviews, Registrations, Books, Patents
1528	Frost, D. M. Cronin, J. Newton, R. U.	2010	A biomechanical evaluation of resistance: Fundamental concepts for training and sports performance	Not Relevant to the Research Topic, Reviews, Registrations, Books, Patents
1529	Frontera, N. Cappuccino, G.	2020	Optimal Traction Battery Module Sizing for Cost-effective Second Life Reuse	Not Relevant to the Research Topic, Reviews, Registrations, Books, Patents
1530	Friedmann-Bette, B. Profit, F. Gwechenberger, T. Weiberg, N. Parstorfer, M. Weber, M. A. Streich, N. Barié, A.	2018	Strength Training Effects on Muscular Regeneration after ACL Reconstruction	Not Relevant to the Research Topic, Reviews, Registrations, Books, Patents
1531	Friedmann-Bette, B. Bauer, T. Kinscherf, R. Vorwald, S. Klute, K. Bischoff, D. Müller, H. Weber, M. A. Metz, J. Kauczor, H. U. Bärtsch, P. Billeter, R.	2010	Effects of strength training with eccentric overload on muscle adaptation in male athletes	Not Relevant to the Research Topic, Reviews, Registrations, Books, Patents
1532	Freixas, J. Pons, M.	2017	Preorders in simple games	Not Relevant to the Research Topic, Reviews, Registrations, Books, Patents
1533	Freider, E. Hambraeus, T.	2008	Developing mobile AJAX style solutions using SVG: Development pattern and tools explained	Not Relevant to the Research Topic, Reviews, Registrations, Books, Patents
1534	Freeston, J. Adams, R. D. Rooney, K.	2015	Shoulder proprioception is not related to throwing speed or accuracy in elite adolescent male baseball players	Not Relevant to the Research Topic, Reviews, Registrations, Books, Patents
1535	Fredriksen, H. Cools, A. Myklebust, G.	2021	No added benefit of 8 weeks of shoulder external rotation strength training for youth handball players over usual handball training alone: A randomized controlled trial	Not Relevant to the Research Topic, Reviews, Registrations, Books, Patents
1536	Frazelle, Andrew Edward	2018	Essays on Service Operations with Strategic Customers and Innovative Business Models	Not Relevant to the Research Topic, Reviews, Registrations, Books, Patents
1537	Francioli, D. Lentendu, G. Lewin, S. Kolb, S.	2021	DNA metabarcoding for the characterization of terrestrial microbiota—pitfalls and solutions	Not Relevant to the Research Topic, Reviews, Registrations, Books, Patents
1538	Franceschi, A. Robinson, M. A. Owens, D. Brownlee, T. Ferrari Bravo, D. Enright, K.	2023	Reliability and sensitivity to change of post-match physical performance measures in elite youth soccer players	Not Relevant to the Research Topic, Reviews, Registrations, Books, Patents
1539	Francavilla, V. C. La Sala, F. Palmeri, F. Pancucci, G. Parisi, A. Francavilla, G.	2003	The sensomotor replanning in the recurrence prevention of sprained ankle: Six months-evalutation in basket-ball players	Not Relevant to the Research Topic, Reviews, Registrations, Books, Patents
1540	Fraga, Maria Carolina Moreira	2024	Análise do Efeito de Treino Após a Aplicação de um Programa de Treino Pliométrico em Atletas Femininas e Masculinos de Andebol	Not Relevant to the Research Topic, Reviews, Registrations, Books, Patents
1541	Fourchet, F. Terrier, R. Gojanovic, B. Forestier, N.	2017	P15 Chronic ankle instability and evertors' insufficiency: better assess impaired control in weight bearing or weakness in open kinetic chain?	Not Relevant to the Research Topic, Reviews, Registrations, Books, Patents
1542	Foss, K. D. B. Thomas, S. Khoury, J. C. Myer, G. D. Hewett, T. E.	2018	A school-based neuromuscular training program and sport-related injury incidence: A prospective randomized controlled clinical trial	Not Relevant to the Research Topic, Reviews, Registrations, Books, Patents
1543	Fortuna, D. Mollica, R. Berardi, A. Valente, D. Galeoto, G.	2022	Preventive treatment of adductor injury	Not Relevant to the Research Topic, Reviews, Registrations, Books, Patents
1544	Fortin, J. F. Billaut, F.	2019	Blood-flow restricted warm-up alters muscle hemodynamics and oxygenation during repeated sprints in american football players	Not Relevant to the Research Topic, Reviews, Registrations, Books, Patents
1545	Forster, Jon	2019	Ethical investing growing	Not Relevant to the Research Topic, Reviews, Registrations, Books, Patents
1546	Forkel, P. Petersen, W.	2014	Anatomic Reconstruction of the anterior Cruciate Ligament with the autologous Quadriceps Tendon	Not Relevant to the Research Topic, Reviews, Registrations, Books, Patents
1547	Forge, S.	1991	Why the computer industry is restructuring now	Not Relevant to the Research Topic, Reviews, Registrations, Books, Patents
1548	Forero, A. Giacometti, D. A. Alencar, M. S. Silva, R. P. Labes, A.	2013	Nanocoatings applied to corrosion protection at the oil and gas industry trends	Not Relevant to the Research Topic, Reviews, Registrations, Books, Patents
1549	Foosnæs, J. A. Tønne, E. Gjerde, J. O. Hyde, V.	2013	Demand side management (DSM). What are the potential benefits?	Not Relevant to the Research Topic, Reviews, Registrations, Books, Patents
1550	Flynn, B. B. Zhao, X.	2014	Global supply chain quality management: Product recalls and their impact	Not Relevant to the Research Topic, Reviews, Registrations, Books, Patents
1551	Flück, M. Kramer, M. Fitze, D. P. Kasper, S. Franchi, M. V. Valdivieso, P.	2019	Cellular aspects of muscle specialization demonstrate genotype - Phenotype interaction effects in athletes	Not Relevant to the Research Topic, Reviews, Registrations, Books, Patents
1552	Fleisig, G. S. Barrentine, S. W. Escamilla, R. F. Andrews, J. R.	1996	Biomechanics of overhand throwing with implications for injuries	Not Relevant to the Research Topic, Reviews, Registrations, Books, Patents
1553	Flandez, J. Gene-Morales, J. Juesas, A. Saez-Berlanga, Á Miñana, I. Colado, J. C.	2020	A systematic review on the muscular activation on the lower limbs with five different variations of the deadlift exercise	Not Relevant to the Research Topic, Reviews, Registrations, Books, Patents
1554	Flanagan, Barry	1998	Scramble for market share dominated chain activity	Not Relevant to the Research Topic, Reviews, Registrations, Books, Patents
1555	Fisek, T. Agopyan, A.	2021	Effects of six weeks of stable versus unstable multi-dimensional surfaces balance training on passing skills and balance performance in young male basketball players	Not Relevant to the Research Topic, Reviews, Registrations, Books, Patents
1556	Fiorini, N. Devigili, M. Pucci, T. Zanni, L.	2019	BUSINESS MODEL INNOVATION: THE ROLE OF INTERNAL AND EXTERNAL DRIVERS	Not Relevant to the Research Topic, Reviews, Registrations, Books, Patents
1557	Finlay, M. J. Greig, M. Bridge, C. A. Page, R. M.	2024	Post-Activation Performance Enhancement of Punch Force and Neuromuscular Performance in Amateur Boxing: Toward a More Individualized and Real-World Approach	Not Relevant to the Research Topic, Reviews, Registrations, Books, Patents
1558	Fink, J. Schoenfeld, B. J. Sakamaki-Sunaga, M. Nakazato, K.	2021	Physiological Responses to Agonist–Antagonist Superset Resistance Training	Not Relevant to the Research Topic, Reviews, Registrations, Books, Patents
1559	Fink, James	1999	Tops parent extents reach to New York City market	Not Relevant to the Research Topic, Reviews, Registrations, Books, Patents
1560	Finaud, J. Degoutte, F. Scislowski, V. Rouveix, M. Durand, D. Filaire, E.	2006	Competition and food restriction effects on oxidative stress in judo	Not Relevant to the Research Topic, Reviews, Registrations, Books, Patents
1561	Fialho, H. R. F. Gava, V. Fonseca, R. N. S. Kamonseki, D. H. Barbosa, G. M.	2024	Thinking outside the shoulder: A systematic review and metanalysis of kinetic chain characteristics in non-athletes with shoulder pain	Not Relevant to the Research Topic, Reviews, Registrations, Books, Patents
1562	Feussi, P. Edoun, I. E. Mbohwa, C.	2020	Improving end customers' satisfaction trough postponement in the South Africa automobile supply network	Not Relevant to the Research Topic, Reviews, Registrations, Books, Patents
1563	Ferris, E. A. E.	1992	GENDER VERIFICATION TESTING IN SPORT	Not Relevant to the Research Topic, Reviews, Registrations, Books, Patents
1564	Ferreira-Júnior, João B. Guttierres Ana, P. M. Encarnação Irismar, G. A. Lima Jorge, R. P. Borba, Diego A. Freitas, Eduardo D. S. Bemben, Michael G. Vieira, Carlos A. Bottaro, Martim	2018	Effects of Different Conditioning Activities on 100-m Dash Performance in High School Track and Field Athletes	Not Relevant to the Research Topic, Reviews, Registrations, Books, Patents
1565	Ferreira, N. S. Engelsby, H. Neess, D. Kelly, S. L. Volpert, G. Merrill, A. H. Futerman, A. H. Færgeman, N. J.	2017	Regulation of very-long acyl chain ceramide synthesis by acyl-CoA-binding protein	Not Relevant to the Research Topic, Reviews, Registrations, Books, Patents
1566	Ferreira, Miguel Duarte	2017	Why Should the Cash and Carry Distribution Model be Reengineered? the Cae Study of Recheio Cash and Carry	Not Relevant to the Research Topic, Reviews, Registrations, Books, Patents
1567	Ferré, A. Delvaux, F. Schwartz, C. Abran, G. Aguilaniu, A. Croisier, J. L.	2024	H-test technical guide	Not Relevant to the Research Topic, Reviews, Registrations, Books, Patents
1568	Ferrario, A. M. Cigolotti, V. Ruz, A. M. Gallardo, F. García, J. Monteleone, G.	2022	Role of Hydrogen in Low-Carbon Energy Future	Not Relevant to the Research Topic, Reviews, Registrations, Books, Patents
1569	Feroz, W. Park, B. S. Siripurapu, M. Ntim, N. Kilroy, M. K. Sheikh, A. M. A. Mishra, R. Garrett, J. T.	2024	Non-Muscle Myosin II A: Friend or Foe in Cancer?	Not Relevant to the Research Topic, Reviews, Registrations, Books, Patents
1570	Fernández-Ozcorta, Eduardo José Ramos-Véliz, Rafael David Ibrahim, Nour-Frías	2024	Prácticas de entrenamiento de fuerza en deportes de equipo (Strength Training Practices in Team Sports)	Not Relevant to the Research Topic, Reviews, Registrations, Books, Patents
1571	Fernandez-Acosta, M. Romero, J. I. Bernabó, G. Velázquez-Campos, G. M. Gonzalez, N. Mares, M. L. Werbajh, S. Avendaño-Vázquez, L. A. Rechberger, G. N. Kühnlein, R. P. Marino-Buslje, C. Cantera, R. Rezaval, C. Ceriani, M. F.	2022	orsai, the Drosophila homolog of human ETFRF1, links lipid catabolism to growth control	Not Relevant to the Research Topic, Reviews, Registrations, Books, Patents
1572	Ferley, D. D. Osborn, R. Vukovich, M.	2023	Retrograde Training: Effects on Lower Body Strength and Power	Not Relevant to the Research Topic, Reviews, Registrations, Books, Patents
1573	Feng, Emily	2018	China ecommerce boom fires up logistics sector	Not Relevant to the Research Topic, Reviews, Registrations, Books, Patents
1574	Fellmann, N.	1993	Hydration of athletic riders	Not Relevant to the Research Topic, Reviews, Registrations, Books, Patents
1575	Feletti, F. Babini, M. Felisatti, M.	2022	Running in kiteboarding	Not Relevant to the Research Topic, Reviews, Registrations, Books, Patents
1576	Fecher, H. Huth, M. Piterman, N. Wagner, D.	2010	PCTL model checking of Markov chains: Truth and falsity as winning strategies in games	Not Relevant to the Research Topic, Reviews, Registrations, Books, Patents
1577	Fawcett, S. E. Waller, M. A.	2014	Supply chain game changers-mega, nano, and virtual trends-and forces that impede supply chain design (i.e., Building a Winning Team)	Not Relevant to the Research Topic, Reviews, Registrations, Books, Patents
1578	Fasbender, P. Korff, T. J. Baltzopoulos, V. B. Linthorne, N. P.	2021	Optimal mass of the arm segments in throwing: A two-dimensional computer simulation study	Not Relevant to the Research Topic, Reviews, Registrations, Books, Patents
1579	Farnworth, C. R.	2009	Well-Being is a process of becoming: Respondent-Led research with organic farmers in madagascar	Not Relevant to the Research Topic, Reviews, Registrations, Books, Patents
1580	Faria, C. Nunes, L. J. R. Azevedo, S. G.	2016	Portugal as a producer of biomass fuels for power production: An analysis of logistics costs associated to wood pellets exportation	Not Relevant to the Research Topic, Reviews, Registrations, Books, Patents
1581	Fan, Z. Xu, W. Zhang, W.	2023	Research on digital transformation strategy and subsidy mechanism of manufacturing supply chain based on differential game	Not Relevant to the Research Topic, Reviews, Registrations, Books, Patents
1582	Fan, L. Katz, J. Lu, Z. Thai, P. Zhou, H. S.	2024	Brief Announcement: Best-Possible Unpredictable Proof-Of-Stake	Not Relevant to the Research Topic, Reviews, Registrations, Books, Patents
1583	Falcão, R. Carneiro, M. J. Moreira, A. C.	2023	Why do business angels invest? Uncovering angels’ goals	Not Relevant to the Research Topic, Reviews, Registrations, Books, Patents
1584	Faigle, Ulrich Grabisch, Michel	2012	Values for Markovian coalition processes	Not Relevant to the Research Topic, Reviews, Registrations, Books, Patents
1585	Faertes, D. Saker, L. Heil, L. Vieira, F. Risi, F. Domingues, J. Alvarenga, T. Mussel, P. Carvalho, E.	2010	Reliability modelling - Petrobras 2010 integrated gas supply chain	Not Relevant to the Research Topic, Reviews, Registrations, Books, Patents
1586	Eynon, N. Ruiz, J. R. Bishop, D. J. Santiago, C. Gómez-Gallego, F. Lucia, A. Birk, R.	2013	The rs12594956 polymorphism in the NRF-2 gene is associated with top-level Spanish athlete's performance status	Not Relevant to the Research Topic, Reviews, Registrations, Books, Patents
1587	Evers, H.	2017	Industry 4.0, quality assurance for stainless steel rolling	Not Relevant to the Research Topic, Reviews, Registrations, Books, Patents
1588	Evens, T. Smith, P.	2024	SPORTS MEDIA RIGHTS IN THE AGE OF STREAMING AND PLATFORMISATION	Not Relevant to the Research Topic, Reviews, Registrations, Books, Patents
1589	Evans, Megan Elizabeth	2014	Determining a Relationship Between Posterior Chain Flexibility and Linear Sprint Speed	Not Relevant to the Research Topic, Reviews, Registrations, Books, Patents
1590	Evans, C. Chiguer, M. Lacombe, P. Senentz, G.	2013	RepU recycling in PHWRS	Not Relevant to the Research Topic, Reviews, Registrations, Books, Patents
1591	Etxaleku, S. Izquierdo, M. Bikandi, E. Arroyo, J. G. Sarriegi, I. Sesma, I. Setuain, I.	2020	Validation and application of two new core stability tests in professional football	Not Relevant to the Research Topic, Reviews, Registrations, Books, Patents
1592	Etessami, K. Yannakakis, M.	2005	Recursive Markov Decision Processes and Recursive Stochastic Games	Not Relevant to the Research Topic, Reviews, Registrations, Books, Patents
1593	Esmaeili Aliabadi, D.	2020	Decarbonizing existing coal-fired power stations considering endogenous technology learning: A Turkish case study	Not Relevant to the Research Topic, Reviews, Registrations, Books, Patents
1594	Escamilla, R. F. Thompson, I. S. Asuncion, R. Bravo, J. Chang, T. Fournier, T. Garcia, H. Hockenbery, E. Nagasawa, K. Ozor, J. Snoeberger, H. Wilk, K. E. Bizzini, M.	2025	Effects of Step Length and Stride Variation During Forward Lunges on Lower-Extremity Muscle Activity	Not Relevant to the Research Topic, Reviews, Registrations, Books, Patents
1595	Escamilla, R. F. Francisco, A. C. Kayes, A. V. Speer, K. P. Moorman Iii, C. T.	2002	An electromyographic analysis of sumo and conventional style deadlifts	Not Relevant to the Research Topic, Reviews, Registrations, Books, Patents
1596	Escamilla, R. F. Fleisig, G. S. Yamashiro, K. Mikla, T. Dunning, R. Paulos, L. Andrews, J. R.	2010	Effects of a 4-Week youth baseball conditioning program on throwing velocity	Not Relevant to the Research Topic, Reviews, Registrations, Books, Patents
1597	Escamilla, R. F.	2001	Knee biomechanics of the dynamic squat exercise	Not Relevant to the Research Topic, Reviews, Registrations, Books, Patents
1598	Eroglu, O. Zileli, R. Nalbant, M. A. Ulucan, K.	2018	Prevalence of alpha actinin-3 gene (ACTN3) R577X and angiotensin converting enzyme (ACE) insertion / deletion gene polymorphisms in national and amateur Turkish athletes	Not Relevant to the Research Topic, Reviews, Registrations, Books, Patents
1599	Ermolao, A. Zanotto, T. Carraro, N. Fornasier, T. Zaccaria, M. Neunhaeuserer, D. Bergamin, M.	2017	Repeated sprint ability is not enhanced by caffeine, arginine, and branched-chain amino acids in moderately trained soccer players	Not Relevant to the Research Topic, Reviews, Registrations, Books, Patents
1600	Eriksrud, O. Sæland, F. O. Federolf, P. A. Cabri, J.	2019	Functional mobility and dynamic postural control predict overhead handball throwing performance in elite female team handball players	Not Relevant to the Research Topic, Reviews, Registrations, Books, Patents
1601	Eriksrud, O. Ghelem, A. Cabri, J.	2019	Isokinetic strength training of kinetic chain exercises of a professional tennis player with a minor partial internal abdominal oblique muscle tear - A case report	Not Relevant to the Research Topic, Reviews, Registrations, Books, Patents
1602	Erickson, B. J. Buchheit, P. Rauch, J. Ciccotti, M. G. Paul, R. W. Cohen, S. B.	2024	Is There a Relationship Between Grip Strength and Injuries in Professional Baseball Players?	Not Relevant to the Research Topic, Reviews, Registrations, Books, Patents
1603	Erdem, Kasikcioglu Abidin, Kayserilioglu Ciloglu, Figen Akhan, Hulya Oflaz, Huseyin Yildiz, Safinaz Peker, Ismail	2004	Angiotensin-converting enzyme gene polymorphism, left ventricular remodeling, and exercise capacity in strength-trained athletes	Not Relevant to the Research Topic, Reviews, Registrations, Books, Patents
1604	Epes, James	1997	TIME TO BE FRANK Dale Frank, longtime lieutenant for mega-developer Martin Selig, lays his own foundation	Not Relevant to the Research Topic, Reviews, Registrations, Books, Patents
1605	Enoki, S. Kuramochi, R. Murata, Y. Tokutake, G. Shimizu, T.	2020	THE RELATIONSHIP BETWEEN CHRONIC LOW BACK PAIN AND PHYSICAL FACTORS IN COLLEGIATE POLE VAULTERS: A CROSS-SECTIONAL STUDY	Not Relevant to the Research Topic, Reviews, Registrations, Books, Patents
1606	Emenike, S. N. Falcone, G.	2020	A review on energy supply chain resilience through optimization	Not Relevant to the Research Topic, Reviews, Registrations, Books, Patents
1607	Elyas, S. Kircaliali, A. Muziotti, T. Wehbe, R. Neilsen, C. Badesha, A. Drake, S. Horacek, R. Horacek, R.	2023	ADDITIVE MANUFACTURING OF A 3D PRINTED CONTINUOUS CARBON FIBER COMPOSITE CYCLING SHOE	Not Relevant to the Research Topic, Reviews, Registrations, Books, Patents
1608	El-Sayed, A. F. M. Dickson, M. W. El-Naggar, G. O.	2015	Value chain analysis of the aquaculture feed sector in Egypt	Not Relevant to the Research Topic, Reviews, Registrations, Books, Patents
1609	Ellison, Jo	2018	Hate sport? You’ll love the Winter Olympics	Not Relevant to the Research Topic, Reviews, Registrations, Books, Patents
1610	Ellenbecker, T. S. Wilk, K. E. Macrina, L.	2021	Sport-Specific Rehabilitation After Ulnar Collateral Ligament Surgery	Not Relevant to the Research Topic, Reviews, Registrations, Books, Patents
1611	Ellenbecker, T. S. Wilk, K. E. Altchek, D. W. Andrews, J. R.	2009	Current concepts in rehabilitation following ulnar collateral ligament reconstruction	Not Relevant to the Research Topic, Reviews, Registrations, Books, Patents
1612	Ellenbecker, T. S. Roetert, E. P.	2004	Velocity of a tennis serve and measurement of isokinetic muscular performance: Brief review and comment	Not Relevant to the Research Topic, Reviews, Registrations, Books, Patents
1613	Ellenbecker, T. S. Reinold, M. Nelson, C. O.	2010	Clinical concepts for treatment of the elbow in the adolescent overhead athlete	Not Relevant to the Research Topic, Reviews, Registrations, Books, Patents
1614	Eliasson, L. Fridh, L. Spinelli, R.	2018	The effect of output unit choice on detection of feedstock effects on chipper productivity and fuel consumption	Not Relevant to the Research Topic, Reviews, Registrations, Books, Patents
1615	Elango, R. Chapman, K. Rafii, M. Ball, R. O. Pencharz, P. B.	2012	Determination of the tolerable upper intake level of leucine in acute dietary studies in young men	Not Relevant to the Research Topic, Reviews, Registrations, Books, Patents
1616	Elango, R. Ball, R. O. Pencharz, P. B.	2015	Tolerability of Leucine in Humans	Not Relevant to the Research Topic, Reviews, Registrations, Books, Patents
1617	El Ouali, E. Kartibou, J. Del Coso, J. Supriya, R. Laher, I. El Kettani, Z. Ghazal, H. Al Idrissi, N. Saeidi, A. Mesfioui, A. Zouhal, H.	2025	ACE I/D Genotype and Risk of Non-Contact Injury in Moroccan Elite Athletes: A Pilot Study	Not Relevant to the Research Topic, Reviews, Registrations, Books, Patents
1618	Eider, J. Cieszczyk, P. Leońska-Duniec, A. Maciejewska, A. Sawczuk, M. Ficek, K. Kotarska, K.	2013	Association of the 174 G/C polymorphism of the IL6 gene in Polish power-orientated athletes	Not Relevant to the Research Topic, Reviews, Registrations, Books, Patents
1619	Edwards, Nick	1998	Sweet success	Not Relevant to the Research Topic, Reviews, Registrations, Books, Patents
1620	Edwards, C. M.	2021	Exercise Programs Targeting Scapular Kinematics and Stability Are Effective in Decreasing Neck Pain: A Critically Appraised Topic	Not Relevant to the Research Topic, Reviews, Registrations, Books, Patents
1621	Ecsedy, A.	2013	Plenus sapientia: Spectacles of archbishop György Lippay's summer palace garden in Pozsony	Not Relevant to the Research Topic, Reviews, Registrations, Books, Patents
1622	Ebben, W. P. Kaufmann, C. E. Fauth, M. L. Petushek, E. J.	2010	Kinetic analysis of concurrent activation potentiation during back squats and jump squats	Not Relevant to the Research Topic, Reviews, Registrations, Books, Patents
1623	Ebben, W. P. Jensen, R. L.	2002	Electromyographic and kinetic analysis of traditional, chain, and elastic band squats	Not Relevant to the Research Topic, Reviews, Registrations, Books, Patents
1624	Eaton, B. D. Elaluf-Calderwood, S. M. Sørensen, C.	2010	A methodology for analysing business model dynamics for mobile services using control points and triggers	Not Relevant to the Research Topic, Reviews, Registrations, Books, Patents
1625	Dutton, Gail	2012	Special Services from Your LTL	Not Relevant to the Research Topic, Reviews, Registrations, Books, Patents
1626	Duran, Asligul Serasu	2018	Essays on Demand Response in Electricity Supply Chains	Not Relevant to the Research Topic, Reviews, Registrations, Books, Patents
1627	Dunmade, I. S. Daramola, M. O.	2022	A Synopsis on Designing for Multi-Lifecycle in Chemical Engineering and the Potential Impacts on the Attainment of Circular Economy in Africa	Not Relevant to the Research Topic, Reviews, Registrations, Books, Patents
1628	Dugoua, E. Dumas, M.	2024	Coordination dynamics between fuel cell and battery technologies in the transition to clean cars	Not Relevant to the Research Topic, Reviews, Registrations, Books, Patents
1629	Dugan, S. A. Frontera, W. R.	2000	Muscle fatigue and muscle injury	Not Relevant to the Research Topic, Reviews, Registrations, Books, Patents
1630	Dudgeon, W. D. Kelley, E. P. Scheett, T. P.	2016	In a single-blind, matched group design: Branched-chain amino acid supplementation and resistance training maintains lean body mass during a caloric restricted diet	Not Relevant to the Research Topic, Reviews, Registrations, Books, Patents
1631	Dudek, S. Brenner, W. Uebernickel, F.	2016	Challenges in IT supply chain management	Not Relevant to the Research Topic, Reviews, Registrations, Books, Patents
1632	Ducrée, J. Gravitt, M. Walshe, R. Bartling, S. Etzrodt, M. Harrington, T.	2020	Open Platform Concept for Blockchain-Enabled Crowdsourcing of Technology Development and Supply Chains	Not Relevant to the Research Topic, Reviews, Registrations, Books, Patents
1633	Dubey, Pradeep Geanakoplos, John Shubik, Martin	2000	Default in a General Equilibrium Model with Incomplete Markets	Not Relevant to the Research Topic, Reviews, Registrations, Books, Patents
1634	Duarte, N. M. Cruz, A. L. Silva, D. C. Cruz, G. M.	2020	I ntake of whey isolate supplement and muscle mass gains in young healthy adults when combined with resistance training: A blinded randomized clinical trial (pilot study)	Not Relevant to the Research Topic, Reviews, Registrations, Books, Patents
1635	Duan, Q. Warren Liao, T.	2013	Optimization of replenishment policies for decentralized and centralized capacitated supply chains under various demands	Not Relevant to the Research Topic, Reviews, Registrations, Books, Patents
1636	Duan, J. D. Li, J. Y. Baba, Y. Kashima, H.	2017	A Generalized Model for Multidimensional Intransitivity	Not Relevant to the Research Topic, Reviews, Registrations, Books, Patents
1637	du Toit, A.	2019	Agriculture, Value Chains and the Rural Non-Farm Economy in Malawi, South Africa and Zimbabwe	Not Relevant to the Research Topic, Reviews, Registrations, Books, Patents
1638	Du, S. Ma, F. Fu, Z. Zhu, L. Zhang, J.	2015	Game-theoretic analysis for an emission-dependent supply chain in a ‘cap-and-trade’ system	Not Relevant to the Research Topic, Reviews, Registrations, Books, Patents
1639	Dragovich, Matthew	2017	Mechanical Functions of the Endothelial Glycocalyx	Not Relevant to the Research Topic, Reviews, Registrations, Books, Patents
1640	Dragomir, V. D.	2020	Practical Aspects of Environmental Strategy	Not Relevant to the Research Topic, Reviews, Registrations, Books, Patents
1641	Drăgoi, M. C. Grubor, A.	2021	Short Food Supply Chains as a Response to Food Supply Disruptions: The Case of the EU’s Common Agricultural Policy	Not Relevant to the Research Topic, Reviews, Registrations, Books, Patents
1642	Doyle, G.	2015	Multi-platform media: How newspapers are adapting to the digital era	Not Relevant to the Research Topic, Reviews, Registrations, Books, Patents
1643	Downs Talmage, J. Gilliam, J. Chardhari, A. Oliver, G. D.	2021	Differences in Lower Extremity Kinematics Between Collegiate and Youth Softball Pitchers	Not Relevant to the Research Topic, Reviews, Registrations, Books, Patents
1644	Dossena, F. Rossi, C. La Torre, A. Bonato, M.	2018	The role of lower limbs during tennis serve	Not Relevant to the Research Topic, Reviews, Registrations, Books, Patents
1645	Dong, J. Tsubahara, N. Fujimoto, Y. Ozaki, Y. Nakashima, K.	2001	Fourier transform infrared studies of pH- and temperature-dependent conformational changes of solid poly(methacrylic acid)	Not Relevant to the Research Topic, Reviews, Registrations, Books, Patents
1646	Domínguez-Gavia, N. I. Candia-Lujan, R. Candia-Sosa, K. F.	2024	ECCENTRIC MUSCLE ACTIONS AND POST ACTIVATION POTENTIATION AS A MUSCLE POWER STIMULUS IN ATHLETES. A SYSTEMATIC REVIEW	Not Relevant to the Research Topic, Reviews, Registrations, Books, Patents
1647	Dolgopolova, N. Dolgopolova, M. Filenko, L. Pasko, V.	2021	Volodymyr Ashanin, Nataliia Dolgopolova, Mariia Dolgopolova, Ludmila Filenko, Vladlena Pasko. Biomechanical analysis of motional actions of athletes engaged in short track speed skating during the turning phase	Not Relevant to the Research Topic, Reviews, Registrations, Books, Patents
1648	Dogan, C. S. Polat, T. Akkoç, O. Kurudirek, M. İ Ulucan, K.	2022	The Determination Of The Relationship Between Vo2max and the Angiotensin-Converting Enzyme Gene (ACE) rs1799752 Polymorphisms in the Turkish National Ice Hockey Sports Team	Not Relevant to the Research Topic, Reviews, Registrations, Books, Patents
1649	Dogan, C. S. Polat, T. Akkoç, O. Kurudirek, M. I. Ulucan, K.	2024	Comparison of athletic performance of Turkish ice hockey players with ACE I/D (rs1799752), ACTN3 (rs1815739), PPARA (rs4253778) and HIF1A (rs11549465) polymorphisms	Not Relevant to the Research Topic, Reviews, Registrations, Books, Patents
1650	Dobravec, S. Marusic, B. Tasic, J. F. Jere, A. Meza, M. Finkst, T.	2004	The MUFFINS online store - Buy it in the MPEG-21 way	Not Relevant to the Research Topic, Reviews, Registrations, Books, Patents
1651	Dobbs, I. J. Watkins, C. M. Barillas, S. R. Wong, M. A. Brown, L. E.	2017	Assessing knee strength ratios and bilateral deficit via dynamic vs. static tests in amateur rugby union players	Not Relevant to the Research Topic, Reviews, Registrations, Books, Patents
1652	Dive, Grocery	2024	The Friday Checkout: Grocers have leveraged inflation to drive profits, FTC says	Not Relevant to the Research Topic, Reviews, Registrations, Books, Patents
1653	Dittmer, A. Tomchuk, D. Fontenot, D. R.	2021	Immediate Effects of Limb Rotational Kinesio Tape Application on Upper Quarter Y-Balance Test Scores	Not Relevant to the Research Topic, Reviews, Registrations, Books, Patents
1654	Distefano, A. Grillo, A. Lentini, A. Me, G. Galbani, R.	2009	Exploitation of secrets injected in Java midlets	Not Relevant to the Research Topic, Reviews, Registrations, Books, Patents
1655	DiPascale, E. Ahmadi, H. Doyle, L. MacAluso, I.	2020	Toward Scalable User-Deployed Ultra-Dense Networks: Blockchain-Enabled Small Cells as a Service	Not Relevant to the Research Topic, Reviews, Registrations, Books, Patents
1656	Ding, Y.	2023	IMPACTS OF ELASTIC BAND TRAINING ON LOWER LIMB STRENGTH IN AEROBIC GYMNASTICS ATHLETES	Not Relevant to the Research Topic, Reviews, Registrations, Books, Patents
1657	Dines, J. S. Frank, J. B. Akerman, M. Yocum, L. A.	2009	Glenohumeral internal rotation deficits in baseball players with ulnar collateral ligament insufficiency	Not Relevant to the Research Topic, Reviews, Registrations, Books, Patents
1658	Dines, J. S. Bedi, A. Williams, P. N. Dodson, C. C. Ellenbecker, T. S. Altchek, D. W. Windler, G. Dines, D. M.	2015	Tennis injuries: Epidemiology, pathophysiology, and treatment	Not Relevant to the Research Topic, Reviews, Registrations, Books, Patents
1659	Dimitriou, D. Meisterhans, M. Geissmann, M. Borpas, P. Hoch, A. Rosner, J. Schubert, M. Aguirre, J. Eichenberger, U. Zingg, P. O.	2024	The effect of experimentally induced gluteal muscle weakness on joint kinematics, reaction forces, and dynamic balance performance during deep bilateral squats	Not Relevant to the Research Topic, Reviews, Registrations, Books, Patents
1660	Dietz, T. Auffenberg, J. Estrella Chong, A. Grabs, J. Kilian, B.	2018	The Voluntary Coffee Standard Index (VOCSI). Developing a Composite Index to Assess and Compare the Strength of Mainstream Voluntary Sustainability Standards in the Global Coffee Industry	Not Relevant to the Research Topic, Reviews, Registrations, Books, Patents
1661	Diet, A. Couellan, N. Gendre, X. Martin, J.	2020	A Chernov bound for robust tolerance design and application	Not Relevant to the Research Topic, Reviews, Registrations, Books, Patents
1662	Diet, Ambre Couellan, Nicolas Gendre, Xavier Martin, Julien	2019	A statistical approach for robust tolerance design	Not Relevant to the Research Topic, Reviews, Registrations, Books, Patents
1663	Didier, H. Assandri, F. Gaffuri, F. Cavagnetto, D. Abate, A. Villanova, M. Maiorana, C.	2021	The role of dental occlusion and neuromuscular behavior in professional Ballet dancers’ performance: A pilot study	Not Relevant to the Research Topic, Reviews, Registrations, Books, Patents
1664	Dickinson, David Dee Von, Bailey	2004	Willingness-to-Pay for Information: Experimental Evidence on Product Traceability from the U.S.A., Canada, the U.K., and Japan	Not Relevant to the Research Topic, Reviews, Registrations, Books, Patents
1665	Dibiaggio, L.	2007	Design complexity, vertical disintegration and knowledge organization in the semiconductor industry	Not Relevant to the Research Topic, Reviews, Registrations, Books, Patents
1666	Dias Araújo, E. H. Mendonça, L. M. Ramalho, N. Patricio Cordeiro, T. T. de Souza, M. C. Silva, R. S.	2022	Intervention Treating Kinetic Chain Factors versus Heavy-Slow Resistance Training in Athletes with Patellar Tendinopathy: Protocol for a Randomized Blind Clinical Trial	Not Relevant to the Research Topic, Reviews, Registrations, Books, Patents
1667	Di Giminiani, R. Marinelli, S. La Greca, S. Di Blasio, A. Angelozzi, M. Cacchio, A.	2023	Neuromuscular Characteristics of Unilateral and Bilateral Maximal Voluntary Isometric Contractions following ACL Reconstruction	Not Relevant to the Research Topic, Reviews, Registrations, Books, Patents
1668	Dexter, R. R. Loftis, T. K. Pettaway, A. N. Baker, R. T. May, J.	2019	THE IMMEDIATE EFFECTS OF A TOTAL MOTION RELEASE® WARM-UP ON ACTIVE ROTATIONAL HIP RANGE OF MOTION IN OVERHEAD ATHLETES	Not Relevant to the Research Topic, Reviews, Registrations, Books, Patents
1669	Dewberry, Eric Jay	2010	Jake Wells Enterprises and the development of urban entertainments in the South, 1890-1925	Not Relevant to the Research Topic, Reviews, Registrations, Books, Patents
1670	Devries, M. C. Phillips, S. M.	2015	Supplemental protein in support of muscle mass and health: Advantage whey	Not Relevant to the Research Topic, Reviews, Registrations, Books, Patents
1671	Devereux, F. O'Rourke, B. Byrne, P. J. Byrne, D. Kinsella, S.	2019	EFFECTS OF MYOFASCIAL TRIGGER POINT RELEASE ON POWER AND FORCE PRODUCTION IN THE LOWER LIMB KINETIC CHAIN	Not Relevant to the Research Topic, Reviews, Registrations, Books, Patents
1672	Deutschmann, K. C. Jones, A. D. Korporaal, C. M.	2015	A non-randomised experimental feasibility study into the immediate effect of three different spinal manipulative protocols on kicking speed performance in soccer players	Not Relevant to the Research Topic, Reviews, Registrations, Books, Patents
1673	DesMarteau, K.	2006	Branding power a focus at forum	Not Relevant to the Research Topic, Reviews, Registrations, Books, Patents
1674	Depalo, E. F. Metus, P. Gatti, R. Previti, O. Bigon, L. Depalo, C. B.	1993	BRANCHED-CHAIN AMINO-ACIDS CHRONIC TREATMENT AND MUSCULAR EXERCISE PERFORMANCE IN ATHLETES - A STUDY THROUGH PLASMA ACETYL-CARNITINE LEVELS	Not Relevant to the Research Topic, Reviews, Registrations, Books, Patents
1675	Denner, M. Oosthuizen, H.	2008	The strategic positioning and configuration of national mapping organisations as enablers of economic and social growth in South Africa	Not Relevant to the Research Topic, Reviews, Registrations, Books, Patents
1676	Denis, Renee St Skurnac, Steve	1998	Information technology product recycling an OEM/recycler collaboration	Not Relevant to the Research Topic, Reviews, Registrations, Books, Patents
1677	\Den Hoed, M. Hesselink, M. K. C. Westerterp, K. R.	2009	Skeletal muscle fiber-type distribution and habitual physical activity in daily life	Not Relevant to the Research Topic, Reviews, Registrations, Books, Patents
1678	Dempsey, Harry McCormick, Myles	2022	Billions flow to nascent US battery sector with push from climate law	Not Relevant to the Research Topic, Reviews, Registrations, Books, Patents
1679	Demir, C. Subasi, B. Harput, G.	2023	Effects of the COVID-19 confinement period on hip strength, flexibility and muscle injury rate in professional soccer players	Not Relevant to the Research Topic, Reviews, Registrations, Books, Patents
1680	Delorme, J. Blache, Y. Degot, M. Rogowski, I.	2023	Factors affecting the shoulder functional profile in elite judo athletes	Not Relevant to the Research Topic, Reviews, Registrations, Books, Patents
1681	Declève, P. Van Cant, J. Cools, A. M.	2021	Reliability of the Modified CKCUEST and correlation with shoulder strength in adolescent basketball and volleyball players	Not Relevant to the Research Topic, Reviews, Registrations, Books, Patents
1682	Decleve, P. Cant, J. V. de Buck, E. van Doren, J. Verkouille, J. Cools, A. M.	2020	The self-assessment corner for shoulder strength: Reliability, validity, and correlations with upper extremity physical performance tests	Not Relevant to the Research Topic, Reviews, Registrations, Books, Patents
1683	Deboutte, G.	2005	Software file. Panorama. A plural offer in the service of production	Not Relevant to the Research Topic, Reviews, Registrations, Books, Patents
1684	Deberdt, R.	2021	The Democratic Republic of the Congo (DRC)'s response to artisanal cobalt mining: The Entreprise Generale du Cobalt (EGC)	Not Relevant to the Research Topic, Reviews, Registrations, Books, Patents
1685	Dearlove, D. J. Holdsworth, D. Kirk, T. Hodson, L. Charidemou, E. Kvalheim, E. Stubbs, B. Beevers, A. Griffin, J. L. Evans, R. Robertson, J. Clarke, K. Cox, P. J.	2021	β-Hydroxybutyrate Oxidation in Exercise Is Impaired by Low-Carbohydrate and High-Fat Availability	Not Relevant to the Research Topic, Reviews, Registrations, Books, Patents
1686	Deal, M. J. Richey, B. P. Pumilia, C. A. Zeini, I. M. Wolf, C. Furman, T. Osbahr, D. C.	2020	Regional Interdependence and the Role of the Lower Body in Elbow Injury in Baseball Players: A Systematic Review	Not Relevant to the Research Topic, Reviews, Registrations, Books, Patents
1687	Deakin, S. Muniesa, F. Stern, S. Talbot, L. Kaplinsky, R. O’Neill, M. Ortiz, H. Sahlin, K. Schwittay, A.	2018	Markets, Finance, and Corporations: Does Capitalism have a Future?	Not Relevant to the Research Topic, Reviews, Registrations, Books, Patents
1688	de Vries, H. Donner, M. Axelos, M.	2022	Sustainable food systems science based on physics’ principles	Not Relevant to the Research Topic, Reviews, Registrations, Books, Patents
1689	De Rezende Gomes, M. Tirapegui, J.	2000	Relation of some nutritional supplements and physical performance	Not Relevant to the Research Topic, Reviews, Registrations, Books, Patents
1690	De Palo, E. F. Metus, P. Gatti, R. Previti, O. Bigon, L. De Palo, C. B.	1993	Branched chain amino acids chronic treatment and muscular exercise performance in athletes: a study through plasma acetyl-carnitine levels	Not Relevant to the Research Topic, Reviews, Registrations, Books, Patents
1691	De Mey, K. Danneels, L. Cagnie, B. Van den Bosch, L. Flier, J. Cools, A. M.	2013	Kinetic chain influences on upper and lower trapezius muscle activation during eight variations of a scapular retraction exercise in overhead athletes	Not Relevant to the Research Topic, Reviews, Registrations, Books, Patents
1692	De Mey, K. Danneels, L. Cagnie, B. Borms, D. T'Jonck, Z. Van Damme, E. Cools, A. M.	2014	Shoulder muscle activation levels during four closed kinetic chain exercises with and without redcord slings	Not Relevant to the Research Topic, Reviews, Registrations, Books, Patents
1693	De La Fuente, J. G. Capelle, J. Y. Lemmers, S. Bauer, H. Frost, S. Solomon, J. Enjoji, K. Hudspith, N. Shinoda, K. Broggi, G. Piecuh, K. Zandieh Vakili, S. Svarc, N. Dos Santos, A. L. F. Ertmann, M. Sham, M. F. Mestiri, Y. Villaroya, A. H. Mares, A. A. Polychroniou, G. Kotulskiy, D. Novikov, A. Khrenov, E. Han, W.	2015	Remote LNG	Not Relevant to the Research Topic, Reviews, Registrations, Books, Patents
1694	de la Cuesta de los Mozos, M. P.	2020	SME inclusion: codes of conduct in the food supply chain	Not Relevant to the Research Topic, Reviews, Registrations, Books, Patents
1695	De, I. Patel, I.	2023	Mapping stakeholders and identifying institutional challenges and opportunities for waste management in towns of Uttar Pradesh, India	Not Relevant to the Research Topic, Reviews, Registrations, Books, Patents
1696	De Giovanni, P.	2017	Closed-loop supply chain coordination through incentives with asymmetric information	Not Relevant to the Research Topic, Reviews, Registrations, Books, Patents
1697	De Cajueiro Costa, A. S. De Carvalho Faria, J. A.	2006	Brazilian natural gas market development 2003-2010: From plenty of supply to shortage	Not Relevant to the Research Topic, Reviews, Registrations, Books, Patents
1698	De Bruyne, K. Bam, W. Engelbrecht, D.	2023	South Africa's titanium industrial policy: A product space perspective	Not Relevant to the Research Topic, Reviews, Registrations, Books, Patents
1699	Dawood, Nihad Hameed	2022	Age Related Changes in Responses to Mechanical Loading in Mice	Not Relevant to the Research Topic, Reviews, Registrations, Books, Patents
1700	Dawkins, Andy	2011	Faccenda Moves Toward Best-in-Class Planning	Not Relevant to the Research Topic, Reviews, Registrations, Books, Patents
1701	Davis, J. R.	1996	Knee (ACL) trauma rehabilitation. Open versus closed kinetic chain exercises in an anterior cruciate ligament deficient knee of a female high school basketball player	Not Relevant to the Research Topic, Reviews, Registrations, Books, Patents
1702	Davis, A. M. Hu, B. Hyndman, K. Qi, A.	2022	Procurement for Assembly Under Asymmetric Information: Theory and Evidence	Not Relevant to the Research Topic, Reviews, Registrations, Books, Patents
1703	Das, D.	2019	Automated Security Testing Framework for Validating Content Rights on Video Streaming Devices	Not Relevant to the Research Topic, Reviews, Registrations, Books, Patents
1704	Das, A. Saini, P. Rizvi, M. R. Sethi, P. Sharma, A. Ahmad, I.	2022	The effect of active myokinetic chain release and stretching on physical performance amongst young racquet sports players	Not Relevant to the Research Topic, Reviews, Registrations, Books, Patents
1705	Das, A. Dey, S.	2021	Global manufacturing value networks: assessing the critical roles of platform ecosystems and Industry 4.0	Not Relevant to the Research Topic, Reviews, Registrations, Books, Patents
1706	Darby, P.	2013	Moving players, traversing perspectives: Global value chains, production networks and Ghanaian football labour migration	Not Relevant to the Research Topic, Reviews, Registrations, Books, Patents
1707	Danielsson, D. Teigen, P. K. Moi, H.	2011	The genital econiche: Focus on microbiota and bacterial vaginosis	Not Relevant to the Research Topic, Reviews, Registrations, Books, Patents
1708	Dang, R. Liu, J. Ren, H. Wu, C. Bai, D.	2023	Orientation of Digital Transformation of Power Grid Enterprises by Digital Innovation Technology	Not Relevant to the Research Topic, Reviews, Registrations, Books, Patents
1709	Dane, S. Hazar, F. Tan, Ü	2008	Correlations between eye-hand reaction time and power of various muscles in badminton players	Not Relevant to the Research Topic, Reviews, Registrations, Books, Patents
1710	d'Amore, F. Romano, M. C. Bezzo, F.	2021	Carbon capture and storage from energy and industrial emission sources: A Europe-wide supply chain optimisation	Not Relevant to the Research Topic, Reviews, Registrations, Books, Patents
1711	Dahan, G. S. Peltekoglu, F. B.	2011	The effects of Zara to the SMEs of an emerging market	Not Relevant to the Research Topic, Reviews, Registrations, Books, Patents
1712	Dadfar, M. Sheikhhoseini, R. Jafarian, M. Esmaeili, A.	2021	Lower extremity kinematic coupling during single and double leg landing and gait in female junior athletes with dynamic knee valgus	Not Relevant to the Research Topic, Reviews, Registrations, Books, Patents
1713	da Silveira, F. Barbedo, J. G. A. da Silva, S. L. C. Amaral, F. G.	2023	Proposal for a framework to manage the barriers that hinder the development of agriculture 4.0 in the agricultural production chain	Not Relevant to the Research Topic, Reviews, Registrations, Books, Patents
1714	da Cruz, J. P. dos Santos, F. N. Rasteiro, F. M. Marostegan, A. B. Manchado-Gobatto, F. B. Gobatto, C. A.	2022	A Metabolomic Approach and Traditional Physical Assessments to Compare U22 Soccer Players According to Their Competitive Level	Not Relevant to the Research Topic, Reviews, Registrations, Books, Patents
1715	Czuchry, A. Parker, M. Bridges, R.	2010	Achieving organizational sustainability: An engineering management challenge or opportunity?	Not Relevant to the Research Topic, Reviews, Registrations, Books, Patents
1716	Cumbur, Cansel	2023	Taekwondo sporunda farklı yük ve hareket paternlerindeki kas aktivasyonu sonrası potansiyelin vuruş performansına etkisinin incelenmesi	Not Relevant to the Research Topic, Reviews, Registrations, Books, Patents
1717	Čular, D. Babić, M. Zubac, D. Kezić, A. Macan, I. Peyré-Tartaruga, L. A. Ceccarini, F. Padulo, J.	2023	Tensiomyography: from muscle assessment to talent identification tool	Not Relevant to the Research Topic, Reviews, Registrations, Books, Patents
1718	Cug, M. Wikstrom, E. A. Golshaei, B. Kirazci, S.	2016	The Effects of Sex, Limb Dominance, and Soccer Participation on Knee Proprioception and Dynamic Postural Control	Not Relevant to the Research Topic, Reviews, Registrations, Books, Patents
1719	Csordás, T. Gálik, M.	2023	Managing Competition Between Legacy Television Services and Video Streaming Platforms in Hungary in the Early 2020s–a Case Study	Not Relevant to the Research Topic, Reviews, Registrations, Books, Patents
1720	Cruz, L. B. Boehe, D. M.	2008	CSR in the global marketplace: Towards sustainable global value chains	Not Relevant to the Research Topic, Reviews, Registrations, Books, Patents
1721	Cruz, L. Phillips, P.	1994	PHASE-DIAGRAM FOR STRONGLY CORRELATED DOPED TRANSPOLYACETYLENE CHAINS	Not Relevant to the Research Topic, Reviews, Registrations, Books, Patents
1722	Crotin, R. L. Iniguez, X. R. Carlson, E. M.	2024	Proximal Chain Strength and Coordination Concepts to Maximize Injury Protection and Transfer of Training Effects for Competitive Baseball Players	Not Relevant to the Research Topic, Reviews, Registrations, Books, Patents
1723	Crofts, A. R. Hong, S. J. Wilson, C. Burton, R. Victoria, D. Harrison, C. Schulten, K.	2013	The mechanism of ubihydroquinone oxidation at the Qo-site of the cytochrome bc1 complex	Not Relevant to the Research Topic, Reviews, Registrations, Books, Patents
[truncated: 662 more rows]
