# Supplementary material for: Effects of variable resistance training on lower limb explosive power in athletes: a systematic review and meta-analysis
Source: PeerJ. 2026 Feb 4;14:e20644. doi: 10.7717/peerj.20644 (PMC12882733; doi:10.7717/peerj.20644)
Supplement: Supplemental Information 5 [file peerj-14-20644-s005.xlsx]

## Sheet: Sheet1
Study	Outcome Measure	Experimental Group				Control Group				R	Experimental Group			Control Group
		Pre		Post		Pre		Post			Sample Size	Change Values	SD	Sample Size	SD	Change Values
		Mean	SD	Mean	SD	Mean	SD	Mean	SD
Jiang 2022（10%）	VJ	291.09	5.33	293.95	5.29	291.45	3.85	292.64	4.16	0.5	11	2.86	5.31011	11	1.19	4.01399
Jiang 2022（20%）	VJ	291.23	5.05	296.36	5.11	291.45	3.85	292.64	4.16	0.5	11	5.13	5.08027	11	1.19	4.01399
Jiang 2022（30%）	VJ	291.23	6.92	298.77	6.31	291.45	3.85	292.64	4.16	0.5	11	7.54	6.63606	11	1.19	4.01399
Katushabe 2020	VJ	42.67	3.64	45.33	3.81	40	4.47	41.38	2.45	0.5	9	2.66	3.72791	8	1.38	3.8771
Liu 2023	VJ	280.5	6.08	286.4	7.09	279.5	9.12	281.4	8.1	0.5	12	5.9	6.64284	12	1.9	8.65519
Sawyer 2021	VJ	44.62	6.56	55.76	7.06	44.57	6.69	55.64	7.16	0.5	20	11.14	6.82375	20	11.07	6.93695
Tyagi 2024（4weeks）	VJ	44.62	6.56	52.62	6.61	44.57	6.69	52.5	6.92	0.5	15	8	6.58514	15	7.93	6.80791
Tyagi 2024（8weeks）	VJ	44.62	6.56	55.76	7.06	44.57	6.69	55.64	7.16	0.5	15	11.14	6.82375	15	11.07	6.93695
Aloui 2019	SJ	34.2	4.4	38.7	4.7	35.1	2.3	36.3	2.6	0.5	15	4.5	4.55741	15	1.2	2.46374
Aloui 2020	SJ	37.8	4.2	41.3	4.2	36.1	5.2	37.9	5.6	0.5	14	3.5	4.2	15	1.8	5.4111
Gaamouri 2023	SJ	21.9	1.7	25.5	1.2	22	2.1	23	1.6	0.5	17	3.6	1.51327	17	1	1.9
Gaamouri 2024	SJ	22.9	2	26.9	2.3	22.7	2.3	23.7	1.8	0.5	16	4	2.16564	14	1	2.09523
Hammami 2024（CEB）	SJ	23.2	2	27.3	2.3	22.8	2.4	23.7	1.9	0.5	12	4.1	2.16564	12	0.9	2.19317
Hammami 2024（SEB）	SJ	22.4	1.7	26.4	1.4	22.8	2.4	23.7	1.9	0.5	12	4	1.57162	12	0.9	2.19317
Loturco 2022（2weeks）	SJ	38.9	4.1	39.9	3.8	40.7	5.2	41.7	5.3	0.5	12	1	3.95854	13	1	5.25071
Loturco 2022（4weeks）	SJ	38.9	4.1	41.6	4.3	40.7	5.2	42.9	5.9	0.5	12	2.7	4.20357	13	2.2	5.58301
Hammami 2022（a）	SJ	23.1	2	27.1	2.3	22.8	2.2	23.8	1.8	0.5	15	4	2.16564	15	1	2.02978
Hammami 2022（b）	SJ	22.4	1.6	26.2	1.3	22.7	2.4	24.4	1.9	0.5	13	3.8	1.47309	13	1.7	2.19317
Aloui 2019	CMJ	37	4.2	41.4	4.8	37.7	2.5	38.8	2.8	0.5	15	4.4	4.5299	15	1.1	2.66271
Aloui 2020	CMJ	39.8	3.4	43.4	3.9	38.8	5.6	40.4	6.2	0.5	14	3.6	3.6756	15	1.6	5.92284
Gaamouri 2023	CMJ	22.8	1.8	26.8	2	22.9	2	23.8	1.8	0.5	17	4	1.90788	17	0.9	1.90788
Gaamouri 2024	CMJ	23.2	2	27.8	1.9	23.9	2.2	24.9	1.9	0.5	16	4.6	1.95192	14	1	2.0664
Hammami 2024（CEB）	CMJ	23.1	2.5	28	1.9	24	2.3	25.2	2.1	0.5	12	4.9	2.26053	12	1.2	2.20681
Hammami 2024（SEB）	CMJ	23.4	1.6	27.5	2.1	24	2.3	25.2	2.1	0.5	12	4.1	1.9	12	1.2	2.20681
Loturco 2022（2weeks）	CMJ	42.4	3.5	43.7	3.3	43.3	5.4	44.5	5.7	0.5	12	1.3	3.40441	13	1.2	5.55608
Loturco 2022（4weeks）	CMJ	42.4	3.5	45	4.1	43.3	5.4	46	6.1	0.5	12	2.6	3.83536	13	2.7	5.78187
Lzadi 2019	CMJ	36.99	4.28	43.37	5.82	39.28	5.82	41.38	4.59	0.5	10	6.38	5.22314	10	2.1	5.31288
Hammami 2022（a）	CMJ	23.4	2	27.9	1.9	24	2.1	24.9	1.9	0.5	15	4.5	1.95192	15	0.9	2.00749
Hammami 2022（b）	CMJ	23.4	1.6	27.5	2	23.9	2.2	25.3	2	0.5	13	4.1	1.83303	13	1.4	2.10713
Raouf 2022	CMJ	33.36	3.7	36.83	4	32.89	5.97	31.62	4.84	0.5	14	3.47	3.85876	13	-1.27	5.49288
Study	Outcome Measure	Experimental Group				Control Group				R	Experimental Group			Control Group
		Pre		Post		Pre		Post			Sample Size	Change Values	SD	Sample Size	SD	Change Values
		Mean	SD	Mean	SD	Mean	SD	Mean	SD
Aloui 2019	5m	1.21	0.06	1.1	0.07	1.2	0.04	1.18	0.05	0.5	15	-0.11	0.0655744	15	-0.02	0.0458258
Aloui 2020	5m	1.16	0.05	1.06	0.04	1.17	0.07	1.16	0.07	0.5	14	-0.1	0.0458258	15	-0.01	0.07
Hammami 2022（a）	5m	1.27	0.05	1.14	0.06	1.29	0.06	1.24	0.05	0.5	15	-0.13	0.0556776	15	-0.05	0.0556776
Hammami 2022（b）	5m	1.28	0.05	1.16	0.05	1.28	0.06	1.19	0.03	0.5	13	-0.12	0.05	13	-0.09	0.0519615
Hammami 2024（CEB）	10m	2.24	0.05	2.1	0.06	2.24	0.06	2.2	0.08	0.5	12	-0.14	0.0556776	12	-0.04	0.072111
Hammami 2024（SEB）	10m	2.24	0.06	2.09	0.05	2.24	0.06	2.2	0.08	0.5	12	-0.15	0.0556776	12	-0.04	0.072111
Hammami 2022（a）	10m	2.23	0.05	2.09	0.06	2.25	0.06	2.21	0.07	0.5	15	-0.14	0.0556776	15	-0.04	0.0655744
Hammami 2022（b）	10m	2.24	0.05	2.09	0.05	2.24	0.06	2.12	0.04	0.5	13	-0.15	0.05	13	-0.12	0.052915
Aloui 2019	30m	4.91	0.37	4.54	0.35	4.84	0.36	4.83	0.33	0.5	15	-0.37	0.360416	15	-0.01	0.345977
Aloui 2020	30m	4.82	0.2	4.47	0.19	4.83	0.37	4.81	0.35	0.5	14	-0.35	0.195192	15	-0.02	0.360416
Liu 2023	30m	4.236	0.1317	4.147	0.1215	4.316	0.3029	4.237	0.1919	0.5	12	-0.089	0.126908	12	-0.079	0.265419
Hammami 2022（a）	30m	5.45	0.12	4.95	0.14	5.54	0.05	5.49	0.07	0.5	15	-0.5	0.131149	15	-0.05	0.06245
Hammami 2022（b）	30m	5.38	0.1	4.99	0.08	5.54	0.05	5.4	0.09	0.5	13	-0.39	0.0916515	13	-0.14	0.0781025
Jiang 2022（10%）	30m	4.57	0.15	4.44	0.17	4.55	0.15	4.43	0.16	0.5	11	-0.13	0.160935	11	-0.12	0.155242
Jiang 2022（20%）	30m	4.59	0.22	4.46	0.2	4.55	0.15	4.43	0.16	0.5	11	-0.13	0.210713	11	-0.12	0.155242
Jiang 2022（30%）	30m	4.58	0.23	4.46	0.17	4.55	0.15	4.43	0.16	0.5	11	-0.12	0.20664	11	-0.12	0.155242
Study	Outcome Measure	Experimental Group				Control Group				R	Experimental Group			Control Group
		Pre		Post		Pre		Post			Sample Size	Change Values	SD	Sample Size	SD	Change Values
		Mean	SD	Mean	SD	Mean	SD	Mean	SD
Aloui 2019	T test	6.18	0.18	5.7	0.22	6.2	0.2	6.03	0.24	0.5	15	-0.48	0.202978	15	-0.17	0.222711
Aloui 2020	T test	6.19	0.34	5.62	0.31	6.19	0.2	6.01	0.27	0.5	15	-0.57	0.326037	15	-0.18	0.242693
Gaamouri 2023	T test	7.45	0.16	7.02	0.26	7.46	0.17	7.4	0.18	0.5	17	-0.43	0.227156	17	-0.06	0.175214
Gaamouri 2024	T test	7.45	0.13	6.92	0.16	7.49	0.16	7.42	0.18	0.5	14	-0.53	0.147309	14	-0.07	0.17088
Hammami 2022（a）	T test	12.65	0.15	11.69	0.15	12.6	0.19	12.47	0.24	0.5	15	-0.96	0.15	15	-0.13	0.219317
Hammami 2022（b）	T test	12.6	0.19	12.1	0.22	12.63	0.18	12.37	0.13	0.5	13	-0.5	0.20664	13	-0.26	0.160935
Aloui 2019	Repeated Change of Direction	7.1	0.34	6.71	0.31	7.03	0.36	6.99	0.33	0.5	15	-0.39	0.326037	15	-0.04	0.345977
Aloui 2020	Repeated Change of Direction	6.92	0.35	6.44	0.2	6.94	0.4	6.84	0.42	0.5	14	-0.48	0.304138	15	-0.1	0.410366
Katushabe 2020	Repeated Change of Direction	4.75	0.3	4.77	0.22	4.75	0.16	4.82	0.15	0.5	9	0.02	0.269072	8	0.07	0.155242
Hammami 2022（a）	Illinois test	13.05	0.35	12.23	0.41	13.1	0.39	13	0.39	0.5	15	-0.82	0.383536	15	-0.1	0.39
Hammami 2022（b）	Illinois test	13.14	0.22	12.41	0.2	13.17	0.37	12.73	0.11	0.5	13	-0.73	0.210713	13	-0.44	0.32909
Hammami 2024（SEB）	Illinois test	13.13	0.23	12.4	0.2	13.16	0.39	13.05	0.38	0.5	12	-0.73	0.216564	12	-0.11	0.385097
Hammami 2024（CEB）	Illinois test	13.11	0.37	11.28	0.77	13.16	0.39	13.05	0.38	0.5	12	-1.83	0.667008	12	-0.11	0.385097
